# Supplementary material for: Integrated metabolomic and transcriptomic analyses of Dendrobium chrysotoxum and D. thyrsiflorum reveal the biosynthetic pathway from gigantol to erianin
Source: Front Plant Sci. 2024 Sep 26;15:1436560. doi: 10.3389/fpls.2024.1436560 (PMC11464314; doi:10.3389/fpls.2024.1436560)
Supplement: Supplementary file 2 [file Table1.xls]

## Sheet: Sheet1
Table S1. The differential metabolites identified and quantified in stems of DT and DC.
Compounds	Class I	Class II	DT1	DT2	DT3	DC1	DC2	DC3	VIP	Fold_Change	Log2FC
Putrescine	Alkaloids	Alkaloids	115160	124020	109020	104940	163800	139390	0.60583	1.17211	0.229113
Choline	Alkaloids	Alkaloids	50938000	34343000	32674000	43287000	35348000	40978000	0.121585	1.01406	0.0201376
Diethanolamine	Alkaloids	Alkaloids	320990	345380	321740	159700	168200	66482	1.09377	0.399128	-1.32508
Histamine	Alkaloids	Alkaloids	308170	165560	201660	232400	210740	195330	0.0872797	0.945335	-0.081102
Indole	Alkaloids	Plumerane	819000	821400	739870	225560	467380	158770	1.11034	0.357821	-1.48269
Betaine	Alkaloids	Alkaloids	14610000	5995500	5010600	4067300	1970100	2288200	1.02589	0.325014	-1.62142
N-Benzylmethylene isomethylamine	Alkaloids	Alkaloids	46950000	24794000	45284000	17194000	29755000	4177200	0.834463	0.436872	-1.19472
Benzamide	Phenolic acids	Phenolic acids	96142	39053	370760	26916	21842	8851.6	1.0027	0.113863	-3.13463
3-hydroxybenzaldehyde	Phenolic acids	Phenolic acids	223460	791220	589760	9	9	9	1.27399	1.68283e-05	-15.8588
4-Hydroxybenzaldehyde	Phenolic acids	Phenolic acids	6970200	2362700	7213200	150780	260980	408660	1.21823	0.0495839	-4.33398
N-Acetylputrescine	Alkaloids	Alkaloids	210040	14395	84520	410220	67001	76186	0.422935	1.79122	0.840944
Agmatine	Alkaloids	Alkaloids	9786.3	5249.9	1624.5	11626	3179.8	4494.3	0.213845	1.15842	0.212159
6-Deoxyfagomine	Alkaloids	Piperidine alkaloids	20526000	7642700	12746000	3090000	10078000	472870	0.841719	0.333398	-1.58468
4-Ethylbenzaldehyde	Others	Others	36367	47295	28088	57881	38863	35081	0.450894	1.17964	0.238349
4-Methoxybenzaldehyde	Phenolic acids	Phenolic acids	3364600	6780600	253550	9	9	239500	0.994246	0.0230333	-5.44013
4-Methylbenzoic acid	Phenolic acids	Phenolic acids	271380	540030	9	9	9	9	0.903484	3.3275e-05	-14.8752
Benzoic acid methyl ester	Phenolic acids	Phenolic acids	43011	50371	28821	9	9	9	1.27646	0.000220944	-12.144
4-Hydroxyacetophenone	Phenolic acids	Phenolic acids	73058	27853	20871	4170.5	6274.5	8350	1.14806	0.154333	-2.69588
Salicylamide	Alkaloids	Phenolamine	210920	78119	188570	9	1141.5	9	1.1814	0.00242772	-8.68618
Trigonelline	Alkaloids	Pyridine alkaloids	2380100	1280600	1436400	16356000	968500	2177900	0.465436	3.82618	1.9359
Nicotinic Acid Methyl Ester(Methyl Nicotinate)	Alkaloids	Pyridine alkaloids	102490	40173	57816	9	7178.2	33788	0.768177	0.204386	-2.29063
Tyramine	Alkaloids	Alkaloids	144990	26637	56822	294620	53001	47862	0.320405	1.73117	0.791744
Protocatechualdehyde*	Phenolic acids	Phenolic acids	6031100	714960	1539100	426290	762900	1091000	0.745193	0.275214	-1.86138
Salicylic acid	Phenolic acids	Phenolic acids	60809	27624	69100	9	9	9	1.27478	0.000171393	-12.5104
4-Hydroxybenzoic acid	Phenolic acids	Phenolic acids	4499100	586000	1272400	355540	757090	881160	0.713138	0.313612	-1.67295
2,5-Dihydroxybenzaldehyde*	Phenolic acids	Phenolic acids	5845900	852860	907010	352280	812170	1288700	0.630256	0.322538	-1.63246
4-Nitrophenol	Phenolic acids	Phenolic acids	15118000	31322000	36262000	51970000	69796000	46085000	1.00865	2.02959	1.02119
4-Methyl-5-thiazoleethanol	Others	Others	16307	9115.8	27482	25212	13534	34182	0.488918	1.37848	0.463074
Stachydrine	Alkaloids	Pyrrole alkaloids	600510	333160	504570	169560	65650	91032	1.17767	0.226834	-2.14029
Indole-3-carboxaldehyde	Alkaloids	Plumerane	467560	651120	554350	12933	20010	13348	1.27111	0.027669	-5.17559
Phthalic anhydride	Phenolic acids	Phenolic acids	2774900	2905100	2200500	4553800	5306800	7265600	1.17731	2.17324	1.11985
Cinnamic acid	Phenolic acids	Phenolic acids	42467	84393	33308	13034	3318	9600.3	1.13115	0.162032	-2.62565
Hydrocinnamic acid	Phenolic acids	Phenolic acids	94398	188210	59002	9	9	9	1.27404	7.90375e-05	-13.6271
Mandelic acid	Phenolic acids	Phenolic acids	168480	59367	227770	6612.2	9883.8	13812	1.2046	0.0665208	-3.91005
Vanillin	Phenolic acids	Phenolic acids	5857200	10623000	4419700	424580	655690	1262500	1.197	0.112095	-3.15721
Isovanillin	Phenolic acids	Phenolic acids	1520900	3093800	1047200	159260	171730	274670	1.21087	0.106971	-3.22471
Vanillylamine	Alkaloids	Phenolamine	9	9	9	4317200	329590	444190	1.26367	188555	17.5246
Dopamine	Alkaloids	Phenolamine	9	9	9	17175000	1649300	2667400	1.26898	795989	19.6024
2,5-Dihydroxybenzoic acid; Gentisic Acid*	Phenolic acids	Phenolic acids	189540	85857	152580	37376	31389	31983	1.20852	0.235405	-2.08678
3,4-Dihydroxybenzoic acid (Protocatechuic acid)*	Phenolic acids	Phenolic acids	599090	212440	220170	72454	57125	66595	1.16718	0.190146	-2.39482
2,3-Dihydroxybenzoic Acid*	Phenolic acids	Phenolic acids	356070	167280	348060	76785	88860	89199	1.174	0.29245	-1.77374
6-MethylCoumarin	Lignans and Coumarins	Coumarins	33605	48946	36002	26392	14778	27743	0.988596	0.581284	-0.782684
Tryptamine	Alkaloids	Plumerane	24962	21651	538860	9	9	9	1.24311	4.61166e-05	-14.4044
2,4-Dihydroxyquinoline	Alkaloids	Quinoline alkaloids	122310	63529	63920	29788	18376	28862	1.16103	0.308401	-1.69712
Indole-3-carboxylic acid	Alkaloids	Plumerane	45695	43551	146200	6607.3	9885.9	6279.6	1.19112	0.096722	-3.37001
Indole-5-carboxylic acid	Alkaloids	Plumerane	25725	21973	47908	5911.4	1984.9	5942.9	1.17174	0.144752	-2.78834
DL-2-Aminoadipic acid	Alkaloids	Alkaloids	413440	228110	189650	207840	139670	103740	0.889607	0.54289	-0.881269
L-Carnitine	Alkaloids	Alkaloids	7854500	10378000	9390700	10634000	11000000	13178000	0.952367	1.26025	0.333704
4-MethoxycinnaMaldehyde	Phenolic acids	Phenolic acids	172200	158390	108680	263840	231180	146680	0.800577	1.46083	0.546791
Methyl Cinnamate	Phenolic acids	Phenolic acids	556260	992820	128530	46163	43850	417860	0.777369	0.302736	-1.72387
Caffeic aldehyde	Phenolic acids	Phenolic acids	17936	15703	31246	10115	18404	19894	0.548042	0.746135	-0.422491
p-Coumaric acid	Phenolic acids	Phenolic acids	105130	84848	127400	20480	17139	45388	1.16372	0.26154	-1.9349
2-Hydroxycinnamic acid	Phenolic acids	Phenolic acids	325490	263920	319180	35530	40246	79214	1.22882	0.170583	-2.55145
Isoeugenol	Phenolic acids	Phenolic acids	429270	683390	59837	18568	7893.7	78646	0.987583	0.0896443	-3.47964
Cis-Jasmone	Others	Others	52753	402160	66913	35320	37126	576810	0.114865	1.2442	0.315219
2-(Formylamino)benzoic acid	Phenolic acids	Phenolic acids	297840	241540	607200	63128	73330	174260	1.07723	0.270995	-1.88366
L-Phenylalanine	Others	Others	80924000	40056000	71071000	23590000	50652000	44182000	0.775644	0.616628	-0.697528
Phthalic acid	Phenolic acids	Phenolic acids	99690	83606	9249.2	11834	18301	29101	0.586159	0.307647	-1.70065
2,6-Dimethoxybenzaldehyde	Phenolic acids	Phenolic acids	117850	235170	41699	9	9	22576	1.0025	0.0572407	-4.12681
1-(4-Methoxyphenyl)-1-propanol	Phenolic acids	Phenolic acids	240510	238360	203510	320790	309910	244610	0.982944	1.28273	0.359219
Vanillic acid	Phenolic acids	Phenolic acids	232230	263690	220050	58637	168850	858540	0.119418	1.51686	0.601089
Gallacetophenone	Phenolic acids	Phenolic acids	38883	133180	9	418950	11154000	20491000	0.946499	186.34	7.5418
Daphnetin	Lignans and Coumarins	Coumarins	1766300	1997800	5311200	9	9	9	1.27539	2.97511e-06	-18.3586
Esculetin	Lignans and Coumarins	Coumarins	6867600	6245300	18330000	9	9	9	1.27581	8.58699e-07	-20.1513
p-Coumaric acid methyl ester*	Phenolic acids	Phenolic acids	327600	786640	72483	9	20991	32483	0.851415	0.0450678	-4.47176
4-Methoxycinnamic acid*	Phenolic acids	Phenolic acids	50004	54985	125780	3650	8258.9	7738.6	1.21354	0.0851393	-3.55403
Coniferaldehyde	Phenolic acids	Phenolic acids	93320	159360	63985	10277	12757	19877	1.2105	0.135509	-2.88354
Caffeic acid	Phenolic acids	Phenolic acids	174270	113950	235250	26432	37110	31425	1.23043	0.181418	-2.46261
Coniferyl alcohol	Phenolic acids	Phenolic acids	60782	187220	313300	10254	4121	35841	1.08869	0.0894634	-3.48256
4-Methoxyphenylpropionic acid	Phenolic acids	Phenolic acids	19374	79834	139500	9	9	20116	0.973164	0.0843457	-3.56754
Methyl 3-(4-hydroxyphenyl)propionate	Phenolic acids	Phenolic acids	53867	134780	6681.7	9	9	2218.1	1.07958	0.0114479	-6.44878
4-Hydroxy-5-(2-oxo-1-pyrrolidinyl)benzoic acid	Alkaloids	Pyrrole alkaloids	30275000	30237000	34267000	11447000	15025000	4998600	1.11645	0.332042	-1.59056
2,6-Dimethoxybenzoic acid	Phenolic acids	Phenolic acids	88263	129260	67287	13318	46085	116540	0.65386	0.617756	-0.694892
Syringaldehyde; 4-Hydroxy-3,5-Dimethoxybenzaldehyde	Phenolic acids	Phenolic acids	1053300	1713800	2175200	77920	88492	304920	1.19012	0.0953669	-3.39037
3-O-Methylgallic Acid	Phenolic acids	Phenolic acids	9	9	9	85937	27676	33674	1.27245	5455.07	12.4134
3-Indoleacrylic acid	Alkaloids	Plumerane	51571000	55254000	53435000	11126000	22608000	8634200	1.1814	0.264372	-1.91936
3-amino-2-naphthoic acid	Alkaloids	Alkaloids	6031200	6281800	6984300	1011500	1859300	699680	1.21349	0.185025	-2.43421
3-Indolepropionic acid	Alkaloids	Plumerane	79796	74716	100980	10586	33063	18811	1.16027	0.244469	-2.03227
Scopoletin (7-Hydroxy-5-methoxycoumarin)	Lignans and Coumarins	Coumarins	420870	2632900	2229300	9	280470	198870	0.75686	0.090733	-3.46223
Isoscopoletin (6-Hydroxy-7-Methoxycoumarin)	Lignans and Coumarins	Coumarins	301100	1750500	1586800	2022.8	5121.2	14924	1.21652	0.0060653	-7.3652
Ferulic acid*	Phenolic acids	Phenolic acids	473130	728130	448460	252520	88493	191330	1.10566	0.322687	-1.63179
Isoferulic Acid*	Phenolic acids	Phenolic acids	570390	840090	466590	219310	92090	286910	1.08212	0.318747	-1.64952
Methyl caffeate	Phenolic acids	Phenolic acids	324670	2364700	696300	14842000	18208	2801500	0.0298853	5.21661	2.38311
Dimethyl phthalate	Phenolic acids	Phenolic acids	55943	56195	46074	39206	132130	82584	0.57976	1.60494	0.682515
Caffeine	Alkaloids	Alkaloids	8091.5	12092	8668.8	59160	35359	34936	1.22655	4.48682	2.16569
Cinidilide	Others	Others	124630	167950	110730	300050	1443800	1923100	1.09839	9.09214	3.18462
Dihydroferulic Acid	Phenolic acids	Phenolic acids	588780	1650400	120130	11469	9017	38957	1.13403	0.0251951	-5.31071
3,4-Dimethoxyphenyl acetic acid	Phenolic acids	Phenolic acids	71395	138370	25030	9	9	4171	1.08494	0.0178411	-5.80865
4-Hydroxy-3-methoxymandelate	Phenolic acids	Phenolic acids	86154	70919	48107	5865.9	5966	4424.4	1.26263	0.0792295	-3.65782
Syringic acid	Phenolic acids	Phenolic acids	40624	50150	75738	162430	92531	217480	1.09008	2.83728	1.50451
Acetryptine	Alkaloids	Plumerane	17961	18776	18383	20180	21216	21508	1.20772	1.14122	0.190576
Spermine	Alkaloids	Alkaloids	21614000	20379000	21017000	23928000	24367000	30924000	1.01864	1.25724	0.330266
Scoparone	Lignans and Coumarins	Coumarins	1525800	1318700	18042000	9	9	9	1.26621	1.2927e-06	-19.5612
2,6-Di-tert-butylphenol*	Phenolic acids	Phenolic acids	307740	300270	255890	352760	768240	666810	1.03788	2.06946	1.04926
2,4-Di-Tert-Butylphenol*	Phenolic acids	Phenolic acids	281940	289430	281560	337750	713660	783540	1.02231	2.15135	1.10524
Fraxetin (7,8-Dihydroxy-6-methoxycoumarin)	Lignans and Coumarins	Coumarins	6920400	812740	1507100	362140	273870	168600	1.07434	0.0870767	-3.52157
Sinapinaldehyde	Phenolic acids	Phenolic acids	283570	566160	710370	81489	51191	128160	1.17368	0.167194	-2.5804
3,4-Dimethoxycinnamic acid	Phenolic acids	Phenolic acids	274150	140490	117550	6110.9	16935	26380	1.18137	0.0928727	-3.4286
Sinapyl alcohol	Phenolic acids	Phenolic acids	1890600	3418400	3339900	2784600	112120	1342100	0.710449	0.490099	-1.02885
Dihydropinosylvin	Phenolic acids	Phenolic acids	49266	245330	22739	67105	4757.2	41776	0.546196	0.358102	-1.48156
N-Acetyl-5-hydroxytryptamine	Alkaloids	Plumerane	229870	221700	515570	45709	62000	50694	1.21067	0.163785	-2.61013
Fraxidin (8-Hydroxy-6,7-dimethoxycoumarin)	Lignans and Coumarins	Coumarins	62455	123810	185630	9	9	7201	1.08198	0.0194114	-5.68695
Elemol	Terpenoids	Sesquiterpenoids	18595000	17649000	16787000	23211000	21533000	17874000	0.885332	1.18078	0.239741
Sideretin (5,7,8-Trihydroxy-6-methoxycoumarin)	Lignans and Coumarins	Coumarins	27102	20427	64346	21674	6723	32520	0.638847	0.544509	-0.876971
Sinapic acid	Phenolic acids	Phenolic acids	16910	36820	64740	14580	12025	37951	0.629307	0.544914	-0.875899
Dengibsin	Others	Others	18625	12274	9350	91154	125610	448500	1.1846	16.5287	4.0469
3,4'-Dihydroxy-3',5'-dimethoxypropiophenone	Phenolic acids	Phenolic acids	1746400	954460	1378600	1863400	1403600	1408100	0.462007	1.14601	0.196619
Resveratrol	Others	Stilbene	10680	9245.4	8417.9	75995	106240	476020	1.18562	23.2244	4.53757
Benzyl salicylate	Phenolic acids	Phenolic acids	15412	13025	9376	20474	16690	12447	0.700159	1.31201	0.391778
Dihydropinosylvin methyl ether	Phenolic acids	Phenolic acids	9763.4	53661	11333	13154	1948.4	9079.7	0.717275	0.323474	-1.62828
3,3',5-Trihydroxybibenzyl	Phenolic acids	Phenolic acids	103780	515040	14708	8876.5	2730.1	66430	0.762272	0.123178	-3.02119
Dihydroresveratrol	Others	Stilbene	115820	734710	23240	15059	3196.9	84314	0.767097	0.117388	-3.09065
3,4,5-Trimethoxycinnamic acid	Phenolic acids	Phenolic acids	37518	7199.3	16681	9	9	9	1.26781	0.000439752	-11.151
Methyl sinapate	Phenolic acids	Phenolic acids	125130	44854	126280	4366.2	9062.2	13675	1.18491	0.0914839	-3.45034
Moscatin	Quinones	PhenAnthraquinones	435760	176460	1378800	18023	24309	32924	1.17826	0.0377977	-4.72556
Chrysophanol-9-anthrone	Quinones	Anthraquinone	579020	521650	439870	1434900	1293300	1449200	1.25739	2.71165	1.43917
Coelonin	Quinones	PhenAnthraquinones	400200	1526900	188360	167170	33128	45630	1.01391	0.116253	-3.10466
4,5-Dihydroxy-2-methoxy-9,10-dihydrophenanthrene	Quinones	PhenAnthraquinones	467210	1840600	208410	187270	32099	49878	1.01136	0.107005	-3.22426
4'-Methoxyresveratrol	Others	Stilbene	151140	568070	67125	36813	9094.6	8909.8	1.0885	0.0697125	-3.84244
Lusianthridin	Quinones	PhenAnthraquinones	9	3355.8	9	33495	9	2042.1	0.484126	10.5359	3.39724
3,4′-Dihydroxy-5-methoxystilbene	Others	Stilbene	139470	556540	45465	42592	10622	12261	1.00531	0.0883037	-3.50138
Hircinol	Quinones	PhenAnthraquinones	437530	1790200	235670	181420	42296	53400	1.03025	0.112493	-3.15209
4-Methoxy-9,10-dihydrophenanthrene-2,5-diphenol	Quinones	PhenAnthraquinones	458540	475730	169760	2383600	106400	1683200	0.460266	3.77997	1.91837
9,10-Dihydro-2-methoxy-4,5-phenanthrenediol	Quinones	PhenAnthraquinones	17735000	48673000	8530300	6288900	1085100	1928300	1.05652	0.124133	-3.01004
Chrysin	Flavonoids	Flavones	16293	12658	4932.4	6254.8	16685	10674	0.0449452	0.992043	-0.011525
Cymbinodin A	Quinones	PhenAnthraquinones	7011200	11417000	4413400	6445.5	8584.5	5649.7	1.2725	0.000905353	-10.1092
Aloe-Emodin-9-Anthrone	Quinones	Anthraquinone	5634.3	8165.9	11918	1570.6	2926.1	4521.7	1.0482	0.350662	-1.51185
Pinocembrin (Dihydrochrysin)	Flavonoids	Flavanones	6948.9	7351.3	12695	1263	3932.5	5389.8	0.942146	0.392118	-1.35064
Ephemeranthoquinone B	Quinones	PhenAnthraquinones	95744	370110	74123	27636	8186.7	5620.1	1.12354	0.0767492	-3.7037
Tristin	Phenolic acids	Phenolic acids	9536.7	13564	1483	980.66	374.68	14186	0.541036	0.632181	-0.661591
3-O-Glucoside-3-hydroxy-y-butyrolactone	Others	Others	17483	9	6565.6	55882	9	9	0.306988	2.32359	1.21636
N-Feruloylputrescine	Alkaloids	Phenolamine	28374	53718	89231	370200	218240	351190	1.17899	5.48455	2.45537
Vidarabine	Others	Others	4792300	11036000	7841800	13271000	10310000	19042000	0.913859	1.80071	0.848566
Emodin	Quinones	Anthraquinone	5101.4	15374	1910.3	728.91	5806.4	724.79	0.732896	0.324319	-1.62452
Galangin (3,5,7-Trihydroxyflavone)	Flavonoids	Flavones	76870	347190	82737	13204	6347.4	5746.6	1.18806	0.0499174	-4.32431
3',4',7-Trihydroxyflavone	Flavonoids	Flavones	435540	836010	582510	10446	9381.7	6175.3	1.26882	0.0140249	-6.15587
Apigenin	Flavonoids	Flavones	35382	189840	30130	9	9	9	1.26578	0.000105736	-13.2072
3,7-Dihydroxy-2,4-dimethoxy-phenanthrene	Quinones	PhenAnthraquinones	77678	41373	1206200	61349	8302.4	11558	0.855481	0.0612785	-4.02848
2,5-Dihydroxy-4,9-dimethoxylphenanthrene	Quinones	PhenAnthraquinones	9	9	9	231910	1260900	268870	1.27164	65247.4	15.9936
Pinobanksin*	Flavonoids	Flavanonols	2535800	50745000	18642000	397750	227260	420170	1.14584	0.014532	-6.10463
3,5-Dihydroxy-2,4-dimethoxy-9H-fluoren-9-one	Others	Others	98110	144170	35327	8898200	1547400	1303300	1.17297	42.3221	5.40334
Naringenin; 4',5,7-Trihydroxyflavanone	Flavonoids	Flavanones	1521400	33842000	10964000	254670	150620	261530	1.13792	0.0143936	-6.11842
Naringenin chalcone*	Flavonoids	Chalcones	1423600	34200000	10551000	333770	145930	302940	1.11663	0.0169496	-5.88261
Butin	Flavonoids	Flavanones	1367200	34272000	11365000	296890	157810	282130	1.11929	0.0156758	-5.99531
Arbutin	Phenolic acids	Phenolic acids	1794000	405060	310560	49943	34383	20301	1.18279	0.0416904	-4.58414
2,7-Dihydroxy-3,4,6-trimethoxyphenanthrene	Quinones	PhenAnthraquinones	105830	100300	33215	1562300	332640	290490	1.06599	9.13088	3.19075
Ephemeranthol B; Flavanthridin	Quinones	PhenAnthraquinones	29043	8650.7	16648	3226.6	801.91	2240.3	1.14784	0.115359	-3.1158
Erianthridin	Quinones	PhenAnthraquinones	11012	9	172560	5798.1	1018.7	2795.3	0.005775	0.0523589	-4.25542
Phloretin	Flavonoids	Chalcones	25884	80539	25770	9558.4	9209.1	123920	0.344276	1.07939	0.110213
3',4-Dihydroxy-3,5'-dimethoxybibenzyl	Phenolic acids	Phenolic acids	12306000	17256000	2527200	51184	10688	1582800	1.03917	0.0512531	-4.28622
Dendrobin A	Alkaloids	Alkaloids	34905000	48313000	10376000	195650	45783	8553300	1.00166	0.0939668	-3.4117
Gigantol(4',5-dihydroxy-3,3-dimethoxybibenzyl)	Phenolic acids	Phenolic acids	12355000	14831000	2151400	51003	11724	1532400	1.03417	0.0543718	-4.201
Diisobutyl phthalate*	Phenolic acids	Phenolic acids	22426000	22691000	18199000	33927000	36748000	47782000	1.18477	1.87089	0.903721
Dibutyl phthalate*	Phenolic acids	Phenolic acids	23117000	23562000	18520000	34234000	38831000	50690000	1.17077	1.89811	0.924565
Butyl isobutyl phthalate	Phenolic acids	Phenolic acids	22560000	23290000	17933000	32077000	35920000	46649000	1.1548	1.79744	0.845942
N-Methyldendrobine	Alkaloids	Sesquiterpene alkaloids	1514.7	1612.2	1958	25013	34399	32246	1.27343	18.0255	4.17197
Feruloylcholine	Alkaloids	Phenolamine	49443	10761	10947	21017	9	9	0.88703	0.295639	-1.75809
cis-N-p-Coumaroyltyramine	Alkaloids	Phenolamine	10297	15681	29658	3245.2	8245.8	76887	0.174987	1.5885	0.667669
p-Coumaroyltyramine	Alkaloids	Phenolamine	12602	15966	27780	3041.4	4952.4	63046	0.368752	1.26073	0.334263
Stearamide	Alkaloids	Alkaloids	53186	76460	36237	25746	45978	56784	0.478051	0.774691	-0.368308
Vnilloylmalic acid	Phenolic acids	Phenolic acids	41152	44966	9	151350	1400700	4968400	0.902634	75.7074	6.24236
3',7-dihydroxy-4'-methoxyflavone	Flavonoids	Flavones	2776.6	4987.7	138430	24817	53676	42780	0.533656	0.829533	-0.269629
5-Hydroxy-3,7dimethoxy-1,4-phenanthrenequinone	Quinones	PhenAnthraquinones	23298	50210	22546	172150	615580	273120	1.19285	11.0443	3.46523
Denbinobin	Quinones	PhenAnthraquinones	15327	13845	146920	11367	7931.5	4338.8	0.849288	0.134233	-2.89719
7-Hydroxy-5,6-dimethoxy-1,4-phenanthrenequinone	Quinones	PhenAnthraquinones	241030	386000	178380	16601	257730	197280	0.609097	0.585554	-0.772126
Calycosin	Flavonoids	Isoflavones	10230	5246	150500	26369	60844	47159	0.428047	0.809587	-0.304742
Izalpinin	Flavonoids	Flavonols	18941	8596.4	133860	14745	9	5082.2	0.741791	0.122903	-3.02441
Genkwanin (Apigenin 7-methyl ether)	Flavonoids	Flavones	13122	9463.4	138810	14438	4795.8	6314.1	0.715679	0.158294	-2.65932
Acacetin	Flavonoids	Flavones	22070	43073	43652	14951	21664	12830	1.03663	0.454479	-1.13772
Dendrobiumane D	Others	Others	86624	116200	222440	93849	41720	80694	0.842154	0.508538	-0.975572
Isoscutellarein	Flavonoids	Flavones	33962	48074	18597	9	9	9	1.27449	0.000268302	-11.8639
2'-Hydroxygenistein	Flavonoids	Isoflavones	31849	59337	16484	9	9	9	1.27217	0.000250766	-11.9614
6-Demethoxycapillarisin	Others	Others	8810.9	11231	5418.4	9	9	9	1.27493	0.00106047	-9.88107
Luteolin (5,7,3',4'-Tetrahydroxyflavone)	Flavonoids	Flavones	39964	53168	22002	19784	12958	11911	1.06459	0.387835	-1.36648
Kaempferol (3,5,7,4'-Tetrahydroxyflavone)	Flavonoids	Flavonols	6321.1	10524	8545.7	9	9	9	1.27606	0.00106338	-9.87713
Eriodictyol (5,7,3',4'-Tetrahydroxyflavanone)	Flavonoids	Flavanones	139160	261390	595930	12103	2527.5	10691	1.20491	0.0254109	-5.29841
Aromadendrin (Dihydrokaempferol)	Flavonoids	Flavanonols	2153.1	5243.4	5134.7	9	9	9	1.27109	0.00215462	-8.85835
2-Hydroxy-2,3-dihydrogenistein	Flavonoids	Isoflavones	13170	28284	44668	9	9	9	1.27201	0.000313509	-11.6392
2-hydroxynaringenin	Flavonoids	Flavanones	11102	33012	57179	9	9	9	1.26788	0.000266553	-11.8733
3'-Hydroxy-3,4,5-trimethoxybibenzyl	Phenolic acids	Phenolic acids	7527.5	15167	9	1377.3	2825.6	4890.9	0.253861	0.400546	-1.31996
Catechin	Flavonoids	Flavanols	9	9	9	36754	47673	40664	1.27738	4633	12.1777
Dendrocandin C	Phenolic acids	Phenolic acids	7554200	18019000	551290	18140	16762	1038200	0.980489	0.0410765	-4.60554
p-Coumaroylspermidine	Alkaloids	Phenolamine	23203	34686	6702.5	9	9	9	1.26674	0.000418012	-11.2242
Diosmetin (5,7,3'-Trihydroxy-4'-methoxyflavone)	Flavonoids	Flavanones	2965000	891870	2373900	244330	26946	59652	1.16399	0.0531119	-4.23482
Kaempferide (3,5,7-Trihydroxy-4'-methoxyflavone)	Flavonoids	Flavonols	9	9	9	33043	35848	9709.7	1.26985	2911.14	11.5074
Pratensein	Flavonoids	Isoflavones	2818500	837380	2362000	223940	25189	63139	1.16481	0.05189	-4.2684
6,7,8-Tetrahydroxy-5-methoxyflavone	Flavonoids	Flavones	310430	212250	152720	9	9	9	1.27654	3.99763e-05	-14.6105
Hispidulin (5,7,4'-Trihydroxy-6-methoxyflavone)*	Flavonoids	Flavones	3468800	973370	2510100	265700	16222	63326	1.13832	0.0496598	-4.33178
Rhamnocitrin (7-Methylkaempferol)*	Flavonoids	Flavonols	3289300	863430	2364300	260580	21264	65859	1.14359	0.053353	-4.22829
Chrysoeriol*	Flavonoids	Flavones	3161800	894350	2617200	237740	29044	65927	1.16843	0.0498567	-4.32607
4-O-Glucosyl-4-hydroxybenzoic acid	Phenolic acids	Phenolic acids	919100	438350	667480	9	9	9	1.27666	1.33338e-05	-16.1946
1-O-Salicyl-D-glucose	Phenolic acids	Phenolic acids	1331900	612110	661820	44032	108000	101140	1.21399	0.097156	-3.36355
Salicylic acid-2-O-glucoside	Phenolic acids	Phenolic acids	1728200	1083000	651120	412380	285330	333700	1.13314	0.297896	-1.74712
4'-Hydroxy-5,7-dimethoxyflavanone	Flavonoids	Flavanones	12277000	13517000	11910000	17656000	16442000	14047000	1.07296	1.27692	0.352668
Dehydroabietic acid	Terpenoids	Ditepenoids	278090	171390	859720	1059100	922200	1038800	0.950755	2.30683	1.20591
Quercetin	Flavonoids	Flavonols	9	3697.9	2976.8	2399.3	1266.7	4945.9	0.494776	1.28849	0.365685
6-Hydroxyluteolin	Flavonoids	Flavones	6076.5	7198.8	9497	2715.5	6018	6520.2	0.750117	0.669836	-0.578121
Morin	Flavonoids	Flavonols	4520.6	8179.5	4209.4	8314.3	6945.1	4547.4	0.383348	1.17134	0.228162
Homoeriodictyol	Flavonoids	Flavanones	9113300	11907000	30243000	141500	17266	104280	1.23289	0.00513127	-7.60647
Hesperetin	Flavonoids	Flavanones	6383300	7671000	19953000	107890	7764	61394	1.22066	0.00520618	-7.58556
Tachioside	Phenolic acids	Phenolic acids	3746000	6723500	3612100	2502900	2716000	2622800	1.02165	0.556876	-0.844573
Moscatilin (4,4'-Dihydroxy-3,3',5-Trimethoxybibenzyl)	Phenolic acids	Phenolic acids	9	9	9	79245	90901	220070	1.27477	14452.4	13.819
N-Feruloylagmatine	Alkaloids	Phenolamine	9	9	9	13026	1121100	13498000	1.20166	541931	19.0477
Feruloylmalic acid	Phenolic acids	Phenolic acids	71322	17530	98207	12564	14728	47616	0.695809	0.400451	-1.3203
N-Cis-Feruloyltyramine	Alkaloids	Phenolamine	611300	1072400	1092000	57227	371330	353300	0.968599	0.281679	-1.82787
N-Feruloyltyramine	Alkaloids	Phenolamine	650010	1000000	998430	62218	305500	297110	1.04676	0.251026	-1.99409
Dihydroxy-dimethoxyflavone	Flavonoids	Flavones	23206	84622	6477.3	9	9	9	1.25512	0.00023621	-12.0476
3-O-Acetylpinobanksin	Flavonoids	Flavanonols	30869	23874	5185.9	8166	38829	20155	0.154973	1.12049	0.164136
Methyl salicylate-2-O-glucoside	Phenolic acids	Phenolic acids	87622	3969	31610	8150.7	14232	7191.9	0.536273	0.240052	-2.05858
Tamarixetin (3,3',5,7-Tetrahydroxy-4'-Methoxyflavone)	Flavonoids	Flavonols	35816	134060	47604	9	9	9	1.27188	0.000124149	-12.9756
Rhamnetin	Flavonoids	Flavonols	75012	140540	3947.5	2828.3	3559.5	15795	0.770274	0.101061	-3.3067
Isorhamnetin	Flavonoids	Flavonols	24485	2244.2	14183	9	9	9	1.25122	0.00065995	-10.5654
Protocatechuic acid-4-O-glucoside*	Phenolic acids	Phenolic acids	5441400	1897600	3054300	448950	355190	124790	1.18601	0.0893778	-3.48394
1-O-Gentisoyl-D-glucoside*	Phenolic acids	Phenolic acids	3219600	1273200	2037700	715940	526620	189610	1.09433	0.219305	-2.18899
3,4-dihydroxyphenylethanol-β-D-glucopyranoside	Phenolic acids	Phenolic acids	96791	9	26063	573640	414650	311690	0.830387	10.5807	3.40337
Vanilloloside	Phenolic acids	Phenolic acids	5239800	1715500	2771800	550510	440190	157230	1.16027	0.118014	-3.08298
5-(2-Hydroxyethyl)-2-O-glucosylphenol	Phenolic acids	Phenolic acids	1388100	473160	538130	392110	2363800	13228000	0.621068	6.66166	2.73588
Erianin	Phenolic acids	Phenolic acids	9	9	9	12431000	44010000	42077000	1.27594	3.64881e+06	21.799
Dihydromyricetin (Ampelopsin)	Flavonoids	Flavanonols	631950	466340	352060	13109	16556	39732	1.24142	0.0478485	-4.38538
Quinine	Alkaloids	Quinoline alkaloids	9	9	9	9	132710	357160	0.907176	18143.7	14.1472
N-Oleoylethanolamine	Alkaloids	Alkaloids	35476	35508	74716	10826	55197	50277	0.388596	0.798216	-0.32515
Ferulic acid-1-O-glucoside	Phenolic acids	Phenolic acids	3723400	15315000	10179000	14945	18742	24005	1.26335	0.00197458	-8.98424
p-Coumaric acid-4-O-glucoside	Phenolic acids	Phenolic acids	2408200	9010000	7710400	36834	45703	66273	1.25388	0.00777945	-7.00612
1-O-[(E)-p-Cumaroyl]-D-glucose	Phenolic acids	Phenolic acids	8933800	32078000	23955000	93797	77044	123210	1.26176	0.00452617	-7.78749
Phenylpropionic acid-O-β-D-glucopyranoside	Phenolic acids	Phenolic acids	3409800	16177000	10649000	17908	8977.8	26900	1.25668	0.00177888	-9.13482
Raspberryketone glucoside	Phenolic acids	Phenolic acids	1640300	625300	2008900	776560	2912100	717860	0.0847021	1.03089	0.0438841
Demethyl coniferin	Phenolic acids	Phenolic acids	86448	52149	21517	5876.4	216680	7192.7	0.382258	1.43491	0.52096
4',5,7-Trihydroxy-3',6-dimethoxyflavone (Jaceosidin)	Flavonoids	Flavones	127100	251470	169500	9	46487	103840	0.690997	0.274301	-1.86617
Tricin (5,7,4'-Trihydroxy-3',5'-dimethoxyflavone)	Flavonoids	Flavones	237630	436000	261880	9	97450	194640	0.665718	0.312235	-1.6793
Vanillic acid-4-O-glucoside	Phenolic acids	Phenolic acids	9	9	9	63905	2998900	5956300	1.24339	334041	18.3497
1-O-Vanilloyl-D-Glucose	Phenolic acids	Phenolic acids	9	9	9	19514	65844	433040	1.25419	19199.9	14.2288
3,4,5-Trimethoxyphenyl-1-O-Glucoside	Phenolic acids	Phenolic acids	18257000	20314000	10033000	6609800	2660300	3644400	1.14088	0.265709	-1.91208
Gallic acid-4-O-glucoside	Phenolic acids	Phenolic acids	1229800	285870	422190	44629	14918	12207	1.20363	0.0370274	-4.75526
1-O-Galloyl-D-glucose	Phenolic acids	Phenolic acids	1296000	1449000	1040900	534840	421910	260050	1.18796	0.321403	-1.63754
Koaburaside	Phenolic acids	Phenolic acids	2261900	1892900	5125100	624100	5393900	6302300	0.0013571	1.32763	0.408856
5-O-p-Coumaroylquinic acid	Phenolic acids	Phenolic acids	39128	8810.8	19508	6778.8	2674.8	4680.2	1.0519	0.209555	-2.2546
Daphnin	Lignans and Coumarins	Coumarins	116930	40313	85794	4965	32282	8917.5	1.05541	0.189948	-2.39632
Esculin (6,7-DihydroxyCoumarin-6-glucoside)	Lignans and Coumarins	Coumarins	37141	231740	33899	9	9	5545.9	1.06468	0.018376	-5.76603
Esculetin-7-O-glucoside	Lignans and Coumarins	Coumarins	49301	161750	47286	9	9	6828.2	1.06323	0.026501	-5.23781
1-O-[(E)-Caffeoyl]-D-glucose	Phenolic acids	Phenolic acids	352620	909250	519880	9	118630	56290	0.796734	0.0981782	-3.34845
6-O-Caffeoyl-D-glucose	Phenolic acids	Phenolic acids	413600	495340	494690	9	9	9	1.27732	1.92358e-05	-15.6658
Coniferin	Phenolic acids	Phenolic acids	52472	58768	31981	184680	166460	301270	1.20755	4.55527	2.18754
N-Feruloyl-3-methoxytyramine	Alkaloids	Phenolamine	318050	21226	204110	158310	76820	426110	0.278979	1.21689	0.283197
5,7-Dihydroxy-3',4',5'-trimethoxyflavone	Flavonoids	Flavones	7271.5	2394.3	8114	576.66	19430	31660	0.154011	2.90592	1.53899
Dihydrocaffeoylglucose	Phenolic acids	Phenolic acids	232440	619110	230930	190460	132290	142690	0.933832	0.429976	-1.21767
Syringaldehyde-4-O-glucoside	Phenolic acids	Phenolic acids	273540	589100	443870	143950	221280	192050	1.07784	0.426541	-1.22924
Scopoletin-7-O-glucoside (Scopolin)	Lignans and Coumarins	Coumarins	14866000	25893000	11100000	31228	9	25846	1.09959	0.00110073	-9.82732
Chlorogenic acid (3-O-Caffeoylquinic acid)*	Phenolic acids	Phenolic acids	11264	14282	14496	193210	72666	149080	1.2325	10.363	3.37337
Neochlorogenic acid (5-O-Caffeoylquinic acid)*	Phenolic acids	Phenolic acids	9	9	9	217710	57695	139760	1.27257	15376.5	13.9084
Cryptochlorogenic acid (4-O-Caffeoylquinic acid)	Phenolic acids	Phenolic acids	5480.5	13764	13950	93847	32848	88408	1.14354	6.48008	2.69601
1-O-Feruloyl-β-D-glucose	Phenolic acids	Phenolic acids	610260	59177	676760	97302	561020	1145000	0.185763	1.33957	0.421767
4-O-β-D-glucopyranosylferulic acid	Phenolic acids	Phenolic acids	594390	81920	716220	103660	421470	1075900	0.0681046	1.14973	0.201292
Pinoresinol*	Lignans and Coumarins	Lignans	58377	245010	94997	8666.1	12404	24507	1.14017	0.114405	-3.12778
Epipinoresinol*	Lignans and Coumarins	Lignans	75509	260240	94498	10568	17530	29653	1.14068	0.134228	-2.89725
Glucosyringic Acid	Phenolic acids	Phenolic acids	9431500	9619900	7617400	2659300	1030800	596760	1.17226	0.160744	-2.63716
Ixoroside	Terpenoids	Monoterpenoids	285920	191220	124080	149970	30768	41713	0.949491	0.369999	-1.43441
Caffeoylspermine	Alkaloids	Phenolamine	5983.8	3759.2	6039.4	28891	19459	28196	1.23645	4.85009	2.27801
Scopoletin-7-O-glucuronide	Lignans and Coumarins	Coumarins	9	9	9	76598	65127	399420	1.26835	20042.4	14.2908
Chlorogenic acid methyl ester	Phenolic acids	Phenolic acids	9	9	9	19576	27753	213740	1.25925	9669.22	13.2392
1-O-Feruloylquinic acid	Phenolic acids	Phenolic acids	9	9	9	165730	96170	549850	1.27077	30064.8	14.8758
Syringin	Phenolic acids	Phenolic acids	2203300	2013100	2694700	9	9	9	1.27732	3.90676e-06	-17.9656
Feruloyl syringic acid	Phenolic acids	Phenolic acids	176400	105520	223020	9	9	9	1.27622	5.34717e-05	-14.1909
D-Threo-guaiacylglycerol-7-O-β-D-glucoside	Phenolic acids	Phenolic acids	895260	1824600	1194100	404300	1509500	1018400	0.497754	0.749165	-0.416646
N-Isopentenyl-6-hydroxydendroxinium	Alkaloids	Alkaloids	10694	8201	13541	1324.7	9	2148.9	0.915722	0.107368	-3.21936
4-O-Glucosyl-sinapate	Phenolic acids	Phenolic acids	1737300	1856300	3109200	39632	6425.5	32798	1.23771	0.0117646	-6.40941
1-O-Glucosyl sinapate	Phenolic acids	Phenolic acids	522420	104070	1121200	556480	544920	1265500	0.480811	1.3543	0.437549
1-O-Sinapoyl-D-glucose	Phenolic acids	Phenolic acids	1934900	2113900	2521900	32136	5878	22504	1.25058	0.00921028	-6.76254
Geniposide	Terpenoids	Monoterpenoids	35213000	15401000	9443900	4313800	1559700	1022700	1.13641	0.114826	-3.12248
5'-Glucosyloxyjasmanic acid	Phenolic acids	Phenolic acids	1405700	1363000	1579200	9	9	9	1.27741	6.20989e-06	-17.297
Bis(2-ethylhexyl)phthalate	Phenolic acids	Phenolic acids	3940900	1997700	2618500	8054800	2636200	2210800	0.363713	1.50773	0.592379
Nobiletin (5,6,7,8,3',4'-Hexamethoxyflavone)	Flavonoids	Flavones	97194	51195	87720	25974	8838.9	21571	1.13707	0.238805	-2.0661
Benzyl-(2''-O-xylosyl)glucoside	Phenolic acids	Phenolic acids	250320	22117	50031	664840	330380	739280	1.03735	5.37883	2.42729
2,4,6,4'-Tetrahydroxy-stilbene-2-O-glucoside	Others	Stilbene	11652000	1210700	2195500	321710	369030	102570	1.09566	0.0526829	-4.24652
2,3,5,4'-Tetrahydroxystilbene-2-O-glucoside	Others	Stilbene	10927000	1298600	2477100	740910	685260	168540	1.00525	0.108464	-3.20472
1,3-Dihydroxypropan-2-yl 12-methyl-6-(6-methylheptyl)tridec-12-enoate	Others	Others	8164.6	5495	4098.2	3137.8	2292.1	3324.4	1.0601	0.492983	-1.02039
Syringaresinol	Lignans and Coumarins	Lignans	98851	359180	142260	7913.2	29074	79984	0.980802	0.194857	-2.35951
p-Coumaroylferuloylcadaverine	Alkaloids	Phenolamine	95163	124530	15892	9	8095.4	27587	0.754055	0.151501	-2.7226
Ditartaroyl-hydroxycoumarin	Lignans and Coumarins	Coumarins	355160	46812	106050	76513	34594	83361	0.604803	0.382794	-1.38536
Caffeoyl(p-Hydroxybenzoyl)tartaric acid	Phenolic acids	Phenolic acids	75540	17098	48663	9	9	9	1.27085	0.000191081	-12.3535
Apigenin-6-C-glucoside (Isovitexin)	Flavonoids	Flavonoid carbonoside	119550	1487100	119510	51129	2742600	2021100	0.35477	2.78933	1.47992
Apigenin-8-C-Glucoside (Vitexin)	Flavonoids	Flavonoid carbonoside	111760	1993600	109920	100530	3395900	4050900	0.517874	3.40694	1.76848
Kaempferol-3-O-rhamnoside (Afzelin)(Kaempferin)	Flavonoids	Flavonols	3672.9	36890	282500	9	9	9	1.22086	8.35751e-05	-13.5466
Apigenin-5-O-glucoside	Flavonoids	Flavones	9	1488900	24846	110120	145640	30592	0.416844	0.189167	-2.40227
Kaempferol-7-O-rhamnoside	Flavonoids	Flavonols	3679	33342	347730	9	9	9	1.21639	7.01753e-05	-13.7987
Genistein-7-O-galactoside	Flavonoids	Isoflavones	68288	529020	65557	9	9	9	1.26408	4.07323e-05	-14.5835
Apigenin-7-O-glucoside(Cosmosiin)	Flavonoids	Flavones	29591	56486	114960	9	9	9	1.27208	0.000134304	-12.8622
Genistein-8-C-glucoside	Flavonoids	Isoflavones	156970	2316800	159550	148980	4260500	3471100	0.512973	2.99264	1.58142
3,5,6,7,8,3',4'-Heptamethoxyflavone	Flavonoids	Flavonols	3548.8	1425.9	2246.5	1228.2	577.95	795.57	1.05927	0.360289	-1.47277
Benzyl-(2''-O-glucosyl)glucoside	Phenolic acids	Phenolic acids	156830	99044	92994	18046	15518	10256	1.24695	0.125606	-2.99302
6-O-Caffeoylarbutin	Phenolic acids	Phenolic acids	208430	1899800	412670	88737	69458	132940	1.00977	0.115489	-3.11418
Naringenin-7-O-glucoside (Prunin)	Flavonoids	Flavanones	19927	1125200	156570	9	9	9	1.24139	2.07422e-05	-15.5571
Isohemiphloin	Flavonoids	Flavonoid carbonoside	62722	216150	83165	21801	244200	350600	0.121085	1.70314	0.7682
Butin-7-O-glucoside	Flavonoids	Flavanones	9	1377400	204550	9	9	9	0.89508	1.70674e-05	-15.8384
Dihydrocharcone-4'-O-glucoside	Flavonoids	Chalcones	691630	544870	51329	45000	174500	74273	0.683273	0.228115	-2.13217
Phloretin-4'-O-glucoside (Trilobatin)	Flavonoids	Chalcones	53266	38678	53508	9	9	9	1.27712	0.000185628	-12.3953
Phloretin-2'-O-glucoside (Phlorizin)	Flavonoids	Chalcones	6331.2	25645	16966	3399.3	15352	34635	0.104075	1.0908	0.125391
N,N'-Diferuloylputrescine	Alkaloids	Phenolamine	10314	2451.9	293480	59625	365400	14930	0.446915	1.43661	0.522665
Catechin gallate*	Flavonoids	Flavanols	6233.5	4810.8	20656	84118	60965	144910	1.1712	9.14796	3.19345
Epicatechin gallate*	Flavonoids	Flavanols	4574.5	4146.8	21305	70817	58981	124220	1.15121	8.45985	3.08063
Acacetin-7-O-glucoside (Tilianin)	Flavonoids	Flavones	27519	11925	4143.3	4813.8	5194	5964.8	0.711773	0.366451	-1.44831
Luteolin-3'-O-glucoside	Flavonoids	Flavones	9	9	9	9	1064600	190730	0.904817	46494	15.5048
Luteolin-8-C-glucoside (Orientin)	Flavonoids	Flavonoid carbonoside	7984	4722	5519.5	8557.1	155580	198450	0.974174	19.8945	4.3143
Quercetin-3-O-rhamnoside(Quercitrin)	Flavonoids	Flavonols	29521	56168	163030	9	9	9	1.26915	0.000108556	-13.1693
Luteolin-4'-O-glucoside	Flavonoids	Flavones	9	9	9	9	933800	174440	0.904935	41046.3	15.325
Luteolin-7-O-glucoside (Cynaroside)	Flavonoids	Flavones	335440	67443	174080	9	9	9	1.27206	4.67968e-05	-14.3832
Luteolin-6-C-glucoside (Isoorientin)	Flavonoids	Flavonoid carbonoside	19894	14219	7352.7	15978	167000	104820	0.931419	6.94063	2.79507
Kaempferol-7-O-glucoside	Flavonoids	Flavonols	9	9	9	19593	353300	46394	1.25588	15529.1	13.9227
Kaempferol-4'-O-glucoside	Flavonoids	Flavonols	14498	7618.2	19031	61845	79678	62636	1.20903	4.96167	2.31083
Kaempferol-3-O-galactoside (Trifolin)	Flavonoids	Flavonols	364340	61801	222150	9	9	9	1.27055	4.1648e-05	-14.5514
HydroxyAloe-emodin-8-O-glucoside	Quinones	Anthraquinone	194230	31165	92060	9	9	9	1.26933	8.50514e-05	-13.5213
Kaempferol-3-O-glucoside (Astragalin)	Flavonoids	Flavonols	9	9	9	9	954190	111090	0.902067	39455.1	15.2679
Eriodictyol-3'-O-glucoside	Flavonoids	Flavanones	132170	113760	43897	9	9	9	1.274	9.3159e-05	-13.3899
Eriodictyol-8-C-glucoside	Flavonoids	Flavanones	731230	945700	376510	60870	25796	17844	1.22556	0.0508951	-4.29633
Dihydrokaempferol-7-O-glucoside	Flavonoids	Flavanonols	84512	123090	45062	9	9	9	1.27477	0.000106861	-13.192
Aromadendrin-7-O-glucoside	Flavonoids	Flavanonols	973300	1427000	303150	144100	35414	24475	1.13298	0.0754551	-3.72824
Epicatechin glucoside	Flavonoids	Flavanols	9	9	9	26395	132720	57581	1.27112	8025.78	12.9704
4'-O-Glucosyl-5-O-methylvisamminol	Others	Others	62309	30634	66152	9	9	9	1.2755	0.00016971	-12.5246
Ursonic acid	Terpenoids	Triterpene	4807.3	6830.7	25045	9	9	9	1.26398	0.000736036	-10.4079
Ursolic acid	Terpenoids	Triterpene	275560	37156	491800	9	12686	9752.3	0.908106	0.0279016	-5.16351
24,30-Dihydroxy-12(13)-enolupinol	Terpenoids	Triterpene	59723	66446	61802	155110	167080	224050	1.24836	2.90598	1.53902
3-Epiursolic acid	Terpenoids	Triterpene	25970	30025	5363.7	29255	7076.5	35229	0.152726	1.16626	0.221896
12,13-Dihydroursolic acid	Terpenoids	Triterpene	660840	127480	348880	9	9	9	1.27247	2.37425e-05	-15.3622
Anthranilate-1-O-Sophoroside	Phenolic acids	Phenolic acids	1868000	1941100	1946700	287000	441270	334020	1.26246	0.18456	-2.43784
Vnilloylcaffeoyltartaric acid	Phenolic acids	Phenolic acids	227710	47726	57092	150570	64335	748650	0.540449	2.89767	1.53489
Hispidulin-8-C-glucoside*	Flavonoids	Flavonoid carbonoside	2389300	2211800	1336700	6888	184790	445200	0.985552	0.107258	-3.22084
Chrysoeriol-7-O-glucoside*	Flavonoids	Flavones	91703	202970	129730	12716	21811	58226	1.09188	0.218549	-2.19397
Yuanhuanin	Flavonoids	Flavones	154290	730460	154300	72465	139790	81316	0.857876	0.282538	-1.82348
Diosmetin-7-O-galactoside*	Flavonoids	Flavanones	433810	1750800	843520	61762	58742	102780	1.20233	0.0737366	-3.76148
Chrysoeriol-8-C-glucoside (Scoparin)*	Flavonoids	Flavonoid carbonoside	2098800	2370500	1440700	12993	225120	426140	1.01707	0.112395	-3.15335
Diosmetin-7-O-glucoside	Flavonoids	Flavanones	351090	1139200	675410	54530	30662	91978	1.196	0.0818073	-3.61163
6-C-MethylKaempferol-3-glucoside	Flavonoids	Flavones	454820	1628500	865480	58125	49726	90967	1.21702	0.0674234	-3.89061
Diosmetin-6-C-glucoside	Flavonoids	Flavanones	1910300	2241600	1185800	9842.7	137770	416020	1.02144	0.105595	-3.24339
Chrysoeriol-5-O-glucoside	Flavonoids	Flavones	14294	62747	39648	18617	13672	16581	0.793292	0.418806	-1.25565
Hispidulin-7-O-Glucoside*	Flavonoids	Flavones	447400	1641000	936320	66487	44416	105280	1.20418	0.0714721	-3.80648
Ellagic acid-4-O-glucoside	Tannins	Tannin	192930	719370	587300	17285	9	9	1.09047	0.0115384	-6.43741
Isohyperoside	Flavonoids	Flavonols	128200	291960	9	61456	9	9	0.497234	0.146308	-2.77292
6-Hydroxykaempferol-7-O-glucoside	Flavonoids	Flavonols	371520	666130	546230	9	9	9	1.27669	1.70467e-05	-15.8401
Quercetin-4'-O-glucoside (Spiraeoside)	Flavonoids	Flavonols	249360	390360	466450	66672	10388	15609	1.17724	0.0837746	-3.57734
Isoquercitrin	Flavonoids	Flavonols	226440	254700	219650	9	9	9	1.27738	3.85279e-05	-14.6637
6-Hydroxyluteolin 5-glucoside	Flavonoids	Flavones	152090	505650	449390	14135	11835	9070.2	1.24123	0.0316496	-4.98167
Hesperetin-7-O-glucoside	Flavonoids	Flavanones	815790	1280000	8029600	114930	39572	35364	1.17059	0.0187515	-5.73685
Hesperetin-5-O-glucoside	Flavonoids	Flavanones	192960	492940	518910	56522	21787	21810	1.2025	0.0830994	-3.58902
Taxifolin-3'-O-glucoside	Flavonoids	Flavanonols	677500	636120	223750	74006	81557	87608	1.179	0.158173	-2.66042
Bis(Caffeoyl)Spermidine	Alkaloids	Phenolamine	10306	12532	117150	9	9	9	1.25301	0.000192874	-12.3401
3,24-Dihydroxy-17,21-semiacetal-12(13)oleanolic fruit	Terpenoids	Triterpene	119500	147860	83040	9	9	9	1.27663	7.70548e-05	-13.6638
Corosolic acid	Terpenoids	Triterpene	134310	169250	121970	9	9	9	1.27715	6.34503e-05	-13.944
10-Formyltetrahydrofuran	Alkaloids	Alkaloids	120870	90556	138920	92797	38313	138900	0.544683	0.770695	-0.375768
N-(4-O-(Glucosyl)-E-feruloyl)-tyramine	Alkaloids	Phenolamine	2111500	145140	2089200	18663	9	103490	0.890767	0.0281101	-5.15277
Rhamnetin-3-O-Glucoside	Flavonoids	Flavonols	91663	81574	48897	32719	9	204050	0.547532	1.06592	0.0921048
Isorhamnetin-3-O-Glucoside*	Flavonoids	Flavonols	44137	50054	104310	58145	8625.3	221730	0.159086	1.45339	0.539427
6-Methoxykaempferol-3-O-glucoside	Flavonoids	Flavonols	63416	42620	82473	52004	5352.5	135500	0.374004	1.02306	0.0328944
Isorhamnetin-7-O-glucoside (Brassicin)*	Flavonoids	Flavonols	41388	55662	73280	53961	17335	220540	0.0560633	1.71336	0.776825
Nepetin-7-O-glucoside	Flavonoids	Flavones	76748	77567	40855	38926	8425.5	285730	0.194083	1.70662	0.771144
5-O-p-Coumaroylshikimic acid O-glucoside	Phenolic acids	Phenolic acids	4998200	4589700	2894200	458710	1036400	1153300	1.17495	0.212177	-2.23666
Digalloylglucose	Phenolic acids	Phenolic acids	14185	13768	14486	6596.2	20587	24034	0.0821137	1.20684	0.271238
Scopoletin-7-O-xylosyl(1→6)glucoside	Lignans and Coumarins	Coumarins	579310	2829200	434200	187200	131140	159530	1.05462	0.124358	-3.00743
2α,19α-Dihydroxy-3-oxours-12-en-28-oic acid	Terpenoids	Triterpene	372250	115740	130650	153320	89507	90831	0.672724	0.539341	-0.89073
4',5'-Dihydroxy-6,8-dimethoxyisoflavone-7-O-galactoside	Flavonoids	Isoflavones	1187200	924340	497010	6042.8	289970	1086100	0.649164	0.529839	-0.916373
Tricin-5-O-Glucoside	Flavonoids	Flavones	117620	92391	88623	30104	72937	162140	0.401402	0.88798	-0.171401
Aurantio-obtusin-6-O-Glucoside	Quinones	Anthraquinone	1166600	1048100	377680	9	321630	1376100	0.577748	0.654896	-0.610663
Tricin-7-O-Glucoside	Flavonoids	Flavones	1034900	1006900	283990	9	290740	1351000	0.565929	0.705889	-0.502487
5,7,4'-Trihydroxy-6,8-dimethoxyisoflavone-7-O-galactoside	Flavonoids	Isoflavones	1274500	884600	417950	9	277280	1281600	0.591828	0.604912	-0.725202
Jaceosidin-7-O-Glucoside	Flavonoids	Flavones	1142300	929100	410730	7270.8	343500	1462600	0.559848	0.73057	-0.452905
Mearnsetin-3-O-glucoside	Flavonoids	Flavones	546560	1034700	736870	40692	336570	357010	0.89911	0.316752	-1.65857
Kaempferol-3-O-(2''-O-acetyl)glucuronide	Flavonoids	Flavonols	637150	270500	258810	208870	163330	494340	0.438746	0.74288	-0.428799
Chrysoeriol-7-O-(6''-acetyl)glucoside	Flavonoids	Flavones	208650	283450	169570	7326.1	13767	27198	1.22265	0.0729837	-3.77628
1,6-Di-O-caffeoyl-β-D-glucose	Phenolic acids	Phenolic acids	523570	41506	206110	92754	1085700	105800	0.16952	1.6653	0.73578
1-O-Caffeoyl-(6-O-glucosyl)-β-D-glucose	Phenolic acids	Phenolic acids	777030	764840	89050	9	9	246600	0.918879	0.151214	-2.72534
Eupatilin-7-O-glucoside	Flavonoids	Flavones	4910.1	8618.4	9	9	41436	69709	0.247917	8.21082	3.03753
Syringetin-7-O-glucoside	Flavonoids	Flavonols	143180	111100	39162	9	9	9	1.27287	9.20114e-05	-13.4078
Formononetin-7-O-(6''-Malonyl)glucoside	Flavonoids	Isoflavones	37847	8277.8	20013	24053	7945	6895.7	0.521248	0.588071	-0.765939
Isochlorogenic acid A	Phenolic acids	Phenolic acids	13246	4755.2	12797	9	9	9	1.27179	0.000876675	-10.1557
Dendrocrepine	Alkaloids	Alkaloids	9635100	2098500	7791200	5216700	5994500	5128400	0.00519342	0.836864	-0.256935
Isodendrocrepine	Alkaloids	Alkaloids	10541000	1977500	7157600	1120600	1043400	1608800	1.03956	0.191745	-2.38274
Isorhamnetin-3-O-(6''-acetylglucoside)	Flavonoids	Flavonols	2882.2	4347.8	9	39745	661.99	91242	0.701924	18.1861	4.18476
Dehydrodiconiferyl alcohol-4-O-glucoside	Others	Others	2153200	4778800	3142600	597660	1509300	521220	1.10419	0.260872	-1.93859
Dehydrodiconiferyl alcohol-gamma'-O-glucoside	Phenolic acids	Phenolic acids	2489500	3369700	2912700	481510	1259400	401070	1.15123	0.244187	-2.03394
Pinoresinol-4-O-glucoside	Lignans and Coumarins	Lignans	6325800	5844700	12782000	118100	420280	241870	1.23708	0.0312694	-4.9991
Tricin-7-O-saccharic acid	Flavonoids	Flavones	10295000	17968000	12185000	3116200	10452000	9382600	0.786318	0.567415	-0.817524
Rosmarinic acid-3'-O-glucoside	Phenolic acids	Phenolic acids	459300	1647400	397800	1434900	6472600	15155000	0.999915	9.20842	3.20295
Isolariciresinol-9'-O-glucoside	Lignans and Coumarins	Lignans	4415700	2682200	1593200	1935100	1830800	1117500	0.776934	0.561885	-0.831653
Dihydrodehydrodiconiferyl alcohol-4-O-β-D-glucopyranoside	Lignans and Coumarins	Lignans	4758500	2982500	2008200	1763500	1465900	1488900	1.01639	0.483968	-1.04702
Lariciresinol-4'-O-glucoside	Lignans and Coumarins	Lignans	9	9	9	1495500	8601100	14900000	1.27139	925800	19.8203
Secoisolariciresinol 4-O-glucoside	Lignans and Coumarins	Lignans	1308700	2537500	1100000	153800	112660	203650	1.23463	0.0950447	-3.39525
Tricin-4'-O-(guaiacylglycerol)ether	Flavonoids	Flavones	7325.8	23715	19567	3701.1	6921.5	34096	0.361471	0.883631	-0.178485
Feruloylsinapoyltartaric acid	Phenolic acids	Phenolic acids	12487	10287	6141.9	9	9	9	1.27523	0.000933742	-10.0647
Apigenin-6,8-di-C-arabinoside*	Flavonoids	Flavonoid carbonoside	10758	12779	9	32383000	234400	195020	0.97554	1393.55	10.4445
Apigenin-6-C-xyloside-8-C-arabinoside*	Flavonoids	Flavonoid carbonoside	9	9	9	12955000	94100	87608	1.21982	486545	18.8922
Apigenin-6-C-arabinoside-8-C-xyloside*	Flavonoids	Flavonoid carbonoside	9558	7201.8	6387.8	33914000	246240	184110	1.05399	1483.71	10.535
1-Hydroxypinoresinol-1-O-Glucoside	Lignans and Coumarins	Lignans	556130	548280	481200	26999	9	9	1.07913	0.0170389	-5.87503
Chrysoeriol-7-O-(6''-malonyl)glucoside	Flavonoids	Flavones	5799.9	132620	21558	9	9	9	1.2445	0.000168773	-12.5326
Hesperetin-7-O-(6''-malonyl)glucoside	Flavonoids	Flavanones	3801000	2895100	7602000	96370	412330	155280	1.21301	0.0464383	-4.42854
Genipin-1-O-gentiobioside	Terpenoids	Monoterpenoids	54322	32036	43552	9	9	9	1.27676	0.000207836	-12.2323
Eucommin A	Lignans and Coumarins	Lignans	54418	339680	157530	110740	460510	160500	0.320545	1.32653	0.407655
5'-Methoxyisolariciresinol-9'-O-glucoside	Lignans and Coumarins	Lignans	1334000	1160900	1169500	343470	157440	181970	1.23237	0.186355	-2.42387
Pinoresinol-4-O-(6''-acetyl)glucoside	Lignans and Coumarins	Lignans	871280	5162900	1677300	3768.7	6437.1	20042	1.23497	0.00392244	-7.99403
Isorhamnetin-3-O-(6''-malonylglucoside)	Flavonoids	Flavonols	9	9	9	58355	9	82189	0.899281	5205.67	12.3459
Isoschaftoside	Flavonoids	Flavonoid carbonoside	16946	77317	3072	2077500	7565000	14277000	1.20071	245.744	7.94101
Apigenin-6-C-(2''-glucosyl)arabinoside	Flavonoids	Flavonoid carbonoside	21564	117820	9234.8	3535500	14106000	21017000	1.22032	260.119	8.02303
Apigenin-8-C-(2''-glucosyl)arabinoside	Flavonoids	Flavonoid carbonoside	6967.2	28849	6427	648740	7962500	7622400	1.21399	384.29	8.58605
Genistein-8-C-apiosyl(1→6)glucoside	Flavonoids	Isoflavones	9	9	9	159190	1145900	582330	1.27111	69904.4	16.0931
Apigenin-6-C-(2''-xylosyl)glucoside	Flavonoids	Flavonoid carbonoside	9	9	9	73994	1626600	1245800	1.25867	109126	16.7356
Hispidulin-8-C-(2''-O-xylosyl)xyloside	Flavonoids	Flavonoid carbonoside	9	9	9	949520	6133	7420.1	1.18344	35669.4	15.1224
Tricin-7-O-(6''-O-malonyl)glucoside	Flavonoids	Flavones	25332	39056	15576	1349.2	23351	22068	0.589617	0.584866	-0.773823
Apigenin-7-O-(6''-p-Coumaryl)glucoside	Flavonoids	Flavones	20323	191960	9	24112000	211730	317290	0.835795	116.071	6.85887
Apigenin-7-O-rutinoside (Isorhoifolin)	Flavonoids	Flavones	9787.8	273800	7517.2	23755000	205690	398130	0.907116	83.6771	6.38676
Apigenin-7-O-neohesperidoside (Rhoifolin)	Flavonoids	Flavones	9	9	9	23209000	199100	452890	1.23805	883740	19.7533
Kaempferol-3,7-O-dirhamnoside (Kaempferitrin)	Flavonoids	Flavonols	589410	919650	2751800	9	9	9	1.27338	6.33675e-06	-17.2678
Vitexin-2''-O-rhamnoside	Flavonoids	Flavonoid carbonoside	7173.2	80026	9	3235	22280	86424	0.486554	1.28358	0.360177
Isovitexin-2''-O-rhamnoside	Flavonoids	Flavonoid carbonoside	9	54497	5325	4570.5	6858	12160	0.390856	0.394252	-1.34281
Kaempferol-3-O-sambubioside	Flavonoids	Flavonols	6592	12087	75135	9	9	9	1.25401	0.000287804	-11.7626
Orientin-6-C-arabinoside	Flavonoids	Flavonoid carbonoside	9	9	9	2814	5659.8	10118	1.26972	688.585	9.42749
Naringenin-7-O-Neohesperidoside(Naringin)*	Flavonoids	Flavanones	47704	5764100	186130	12928000	8535	56836	0.17406	2.16631	1.11524
Naringenin-7-O-Rutinoside(Narirutin)*	Flavonoids	Flavanones	9	908500	16020	1966400	3934.8	8499	0.327665	2.14037	1.09786
Syringaresinol-4'-O-glucoside	Lignans and Coumarins	Lignans	601950	914870	1603000	9	9	9	1.27576	8.65435e-06	-16.8181
syringaresinol-4'-O-glucopyranosid	Lignans and Coumarins	Lignans	13071000	4796300	18685000	1647000	7411300	1347400	0.924832	0.28468	-1.81259
Disinapoyl glucoside	Phenolic acids	Phenolic acids	76157	33509	126620	9	6535.5	4519.9	0.93025	0.0468263	-4.41654
Medioresinol-4'-O-(6'''-acetyl)glucoside	Lignans and Coumarins	Lignans	239470	3143700	523350	20293	12447	22720	1.17573	0.0141968	-6.13829
Luteolin-6-C-(5''-glucuronyl)xyloside	Flavonoids	Flavonoid carbonoside	21839	46824	10856	47511	709150	2585100	0.984083	42.0247	5.39317
4'-O-Glucosylvitexin	Flavonoids	Flavonoid carbonoside	551380	31829000	579340	9	257570	515210	0.727199	0.0234465	-5.41449
Kaempferol-3-O-glucorhamnoside	Flavonoids	Flavonols	9	9	9	623510	64232	91603	1.26309	28864.6	14.817
Isovitexin-7-O-glucoside(Saponarin)	Flavonoids	Flavonoid carbonoside	10912	112180	12211	9448.2	327840	411010	0.592318	5.53054	2.46742
Kaempferol-3-O-robinobioside(Biorobin)	Flavonoids	Flavonols	17949	22968	48954	9	9	9	1.27365	0.000300431	-11.7007
"Vitexin-2""-O-galactoside"	Flavonoids	Flavonoid carbonoside	490140	26587000	559950	9	167460	449090	0.74702	0.0223091	-5.48622
Isosaponarin(Isovitexin-4'-O-glucoside)	Flavonoids	Flavonoid carbonoside	137220	12293000	111540	9	9	9	1.23022	2.15281e-06	-18.8253
Kaempferol-3-O-glucoside-7-O-rhamnoside	Flavonoids	Flavonols	9	9	9	805460	48688	128280	1.25866	36386.2	15.1511
Vitexin-2''-O-glucoside	Flavonoids	Flavonoid carbonoside	426830	5276900	290550	88770	7730100	8667800	0.269032	2.7504	1.45964
Kaempferol-3-O-neohesperidoside	Flavonoids	Flavonols	9	9	9	736250	30508	78467	1.25137	31304.6	14.9341
Apigenin-6,8-di-C-glucoside (Vicenin-2)	Flavonoids	Flavonoid carbonoside	1161100	14077000	878480	232640	18261000	21614000	0.233298	2.48859	1.31533
Diosmetin-8-C-(2''-O-arabinosyl)glucoside	Flavonoids	Flavonoid carbonoside	28212	46824	12444	40128	616450	2276600	0.943685	33.5297	5.06737
Diosmetin-7-O-rutinoside (Diosmin)	Flavonoids	Flavanones	286430	912760	202060	524920	83222	154300	0.561839	0.544116	-0.878015
Quercetin-3-O-rutinoside (Rutin)	Flavonoids	Flavonols	9	22002	34114	75667	17585	127580	0.672859	3.93465	1.97623
Luteolin-7-O-gentiobioside	Flavonoids	Flavones	9	13573	102690	34869	103630	27349	0.594906	1.42638	0.512358
Quercetin-3-O-neohesperidoside	Flavonoids	Flavonols	24757	31768	38277	9	9	9	1.27672	0.000284804	-11.7777
Luteolin-6,8-di-C-glucoside	Flavonoids	Flavonoid carbonoside	169940	9	9	11622	62141	194360	0.792969	1.57758	0.657717
Isoorientin-7-O-glucoside	Flavonoids	Flavonoid carbonoside	193310	27416	9	11319	7299.8	9	0.231297	0.0843899	-3.56679
Orientin-7-O-glucoside	Flavonoids	Flavonoid carbonoside	22969	9686	31890	9	9	9	1.27216	0.000418313	-11.2231
Quercetin-3-O-(4''-O-glucosyl)rhamnoside	Flavonoids	Flavonols	72294	22816	94557	9	9	9	1.27129	0.000142355	-12.7782
Orientin-2''-O-galactoside	Flavonoids	Flavonoid carbonoside	80231	31377	19751	8669.1	6087.8	24992	0.914901	0.302597	-1.72453
Quercetin-3-O-glucoside-7-O-rhamnoside	Flavonoids	Flavonols	9	9	9	86864	22458	103620	1.26926	7886.74	12.9452
Kaempferol-3,7-di-O-glucoside	Flavonoids	Flavonols	7229.5	18474	73067	37663	110100	17993	0.475517	1.67819	0.746909
Quercetin-3-O-(2''-O-rhamnosyl)galactoside	Flavonoids	Flavonols	38806	6765.8	25042	6063.2	9	9	0.994896	0.0861191	-3.53752
Hesperidin	Flavonoids	Flavanones	1755200	2020300	1552700	337580	5357.8	25786	1.08911	0.0692023	-3.85304
Hesperetin-7-O-neohesperidoside(Neohesperidin)	Flavonoids	Flavanones	1856800	1867200	1531800	325160	9	18062	0.899588	0.0653052	-3.93666
Syringaresinol-4'-O-(6''-acetyl)glucoside	Lignans and Coumarins	Lignans	2955900	10700000	3895600	137960	249050	119140	1.23425	0.028838	-5.11589
Luteolin-6-C-(2''-glucuronyl)glucoside	Flavonoids	Flavonoid carbonoside	3347100	7448800	1904600	30018	1686100	6030000	0.57464	0.609907	-0.71334
Isorhamnetin-3-O-rutinoside (Narcissin)	Flavonoids	Flavonols	676560	453520	1035100	537020	33682	1726200	0.397731	1.06084	0.0852023
Chrysoeriol-5,7-di-O-glucoside	Flavonoids	Flavones	365400	2150700	194140	9	9	4905	1.14159	0.00181644	-9.10467
Tamarixetin-3-O-rutinoside	Flavonoids	Flavonols	32427	17274	33764	58732	11605	199610	0.457178	3.23425	1.69343
Rhamnetin-3-O-Rutinoside	Flavonoids	Flavonols	705100	424110	1077100	586740	35951	1703200	0.381278	1.0542	0.076148
Chrysoeriol-6,8-di-C-glucoside	Flavonoids	Flavonoid carbonoside	8534200	16572000	4751000	68234	4668800	17191000	0.536223	0.73443	-0.445302
Isorhamnetin-3-O-neohespeidoside	Flavonoids	Flavonols	729710	444280	949130	431610	28348	2214500	0.385473	1.25968	0.333061
Hispidulin-8-C-(2''-O-glucosyl)glucoside	Flavonoids	Flavonoid carbonoside	1571500	9631000	1139400	9	9	9	1.27012	2.18767e-06	-18.8022
Tamarixetin-3-O-glucoside-7-O-rhamnoside	Flavonoids	Flavonols	769360	476060	1032900	483400	14942	1902300	0.455748	1.05369	0.0754499
Chrysoeriol-6-C-glucoside-7-O-glucoside	Flavonoids	Flavonoid carbonoside	7990100	11078000	4113700	50327	4641600	12455000	0.534336	0.739672	-0.435043
6-C-Methylquercetin-3-O-rutinoside	Flavonoids	Flavonols	397510	705070	602430	9	9	9	1.2767	1.58357e-05	-15.9465
Sexangularetin-3-O-glucoside-7-O-rhamnoside	Flavonoids	Flavonols	871760	425080	1077100	437480	19895	1565300	0.502756	0.852033	-0.231019
2'-Hydoxy,5-methoxyGenistein-O-rhamnosyl-glucoside	Flavonoids	Isoflavones	771730	463560	1131800	514730	29088	1857600	0.43125	1.0145	0.020772
Chrysoeriol-6-C-glucoside-4'-O-glucoside	Flavonoids	Flavonoid carbonoside	1238400	11279000	1075400	9	9	9	1.26779	1.98635e-06	-18.9415
Quercetin-3-O-sophoroside (Baimaside)	Flavonoids	Flavonols	65672	88296	227430	9	9	9	1.27322	7.07922e-05	-13.7861
6-Hydroxykaempferol-3,6-O-Diglucoside	Flavonoids	Flavonols	33276	58492	302340	9	9	9	1.26389	6.85091e-05	-13.8333
Quercetin-3-O-(2''-O-galactosyl)glucoside	Flavonoids	Flavonols	73423	597150	41463	9	9	9	1.25893	3.79194e-05	-14.6867
6-Hydroxykaempferol-7,6-O-Diglucoside	Flavonoids	Flavonols	65395	23909	107780	19534	9	9	0.98165	0.0992064	-3.33342
6-Hydroxykaempferol 6,7-Diglucoside	Flavonoids	Flavonols	71254	28256	123520	24910	9	9	0.972833	0.11177	-3.1614
6-Hydroxykaempferol 3,6-Diglucoside	Flavonoids	Flavonols	55526	26658	123210	15892	9	9	0.99812	0.0774609	-3.69039
Hesperetin-8-C-glucoside-3'-O-glucoside	Flavonoids	Flavonoid carbonoside	458630	54784	192840	9	9	9	1.26802	3.82299e-05	-14.6749
Hesperetin-6-C-glucoside-7-O-glucoside	Flavonoids	Flavonoid carbonoside	57707	779910	40624	9	9	9	1.25314	3.07433e-05	-14.9894
Isorhamnetin-3,7-O-diglucoside	Flavonoids	Flavonols	52901	88179	39397	9	9	20261	0.978235	0.112363	-3.15376
2'-Hydoxy,5-methoxyGenistein-4',7-O-diglucoside	Flavonoids	Isoflavones	40551	22668	34286	4757	2343	60978	0.685819	0.6982	-0.518288
Apigenin-7-O-(2''-O-apiosyl)(6''-Malonyl)glucoside	Flavonoids	Flavones	25140	15657	10079	9	9	9	1.27451	0.000530702	-10.8798
Luteolin-7-O-(6''-sinapoyl)glucoside	Flavonoids	Flavones	8911	28310	16072	5588.7	8795.1	9	0.716832	0.270069	-1.8886
Tricin-5,7-O-diglucoside	Flavonoids	Flavones	8268	8275.8	13220	2499	37066	96663	0.424299	4.57697	2.19439
5,7,4'-Trihydroxy-6,8-dimethoxyisoflavone-7-O-galactoside-rhamnose	Flavonoids	Isoflavones	55262	136590	37734	2332.5	20032	174630	0.522836	0.858042	-0.220879
Cirsiliol-8-C-(2''-glucosyl)glucoside	Flavonoids	Flavonoid carbonoside	67098	74510	52042	7217.5	42252	219040	0.278845	1.38657	0.471522
Tricin-7-O-(2''-O-glucosyl)glucoside	Flavonoids	Flavones	125860	177370	66273	9	52867	442920	0.512529	1.34179	0.424161
Chrysoeriol-7-O-(6''-sinapoyl)glucoside	Flavonoids	Flavones	9	9	9	6767.9	50065	38160	1.2628	3518.26	11.7806
Limocitrin-3,7-di-O-glucoside	Flavonoids	Flavonols	20368	40941	6948.2	14134	7897	21736	0.304363	0.641207	-0.641138
Pinoresinol-4,4'-O-di-O-glucoside	Lignans and Coumarins	Lignans	278420	284010	146230	101390	304430	81047	0.613179	0.687025	-0.541566
Tricin-4'-O-(guaiacylglycerol)ether-7-O-glucoside	Flavonoids	Flavones	7084.4	11592	6445	2212.5	17415	73224	0.339967	3.69611	1.88601
Tricin-7-O-(2''-Sinapoyl)glucoside	Flavonoids	Flavones	13124	6885.3	17702	4495.4	20399	5974	0.395785	0.818545	-0.288866
Olivil-4,4'-Di-O-glucoside	Lignans and Coumarins	Lignans	62753	1024800	15106	19851	25976	7399.1	0.740151	0.0482707	-4.37271
Isovitexin-2''-O-(6'''-p-coumaroyl)glucoside	Flavonoids	Flavonoid carbonoside	1463	9234.5	1463	9765	14694	65551	0.99025	7.40183	2.88788
Vitexin-7-O-(6''-p-coumaroyl)glucoside	Flavonoids	Flavonoid carbonoside	9	9	9074.2	7103.8	87656	399910	1.00489	54.406	5.76569
Vitexin-7-O-rutinoside	Flavonoids	Flavonoid carbonoside	9	9	9	9	79582	139750	0.908238	8123.74	12.9879
Naringenin-7-O-Rutinoside-4'-O-glucoside	Flavonoids	Flavanones	72993	9	46576	24525	9565.2	11725	0.311705	0.383141	-1.38405
Vitexin-7-O-(6''-feruloyl)glucoside	Flavonoids	Flavonoid carbonoside	9	9	9	12947	901260	2125600	1.22451	112585	16.7807
Isorhamnetin-3-O-rutinoside-4'-O-glucoside	Flavonoids	Flavonols	255150	96905	58912	9	9	9405.2	1.06445	0.0229293	-5.44666
Isorhamnetin-3-O-sophoroside-7-O-rhamnoside	Flavonoids	Flavonols	105120	57821	43892	9	9	5472.2	1.07555	0.0265441	-5.23546
4-O-Digalloyl-3,5-di-O-galloylquinic acid	Phenolic acids	Phenolic acids	23474	51322	12042	9	9	9	1.27022	0.000310924	-11.6512
Chrysoeriol-8-C-glucoside-7-O-(6''-feruloyl)glucoside	Flavonoids	Flavonoid carbonoside	33562	549100	28913	9	279450	96489	0.440303	0.614721	-0.701996
