# Supplementary material for: Integrated metabolomic and transcriptomic analyses of Dendrobium chrysotoxum and D. thyrsiflorum reveal the biosynthetic pathway from gigantol to erianin
Source: Front Plant Sci. 2024 Sep 26;15:1436560. doi: 10.3389/fpls.2024.1436560 (PMC11464314; doi:10.3389/fpls.2024.1436560)
Supplement: Supplementary file 3 [file Table2.xls]

## Sheet: Sheet1
Table S2. Statistical Summary of the De Novo Assembly for stems of DC and DT.
Sample	Raw Reads	Clean Reads	Clean Base(G)	Error Rate(%)	Q20(%)	Q30(%)	GC Content(%)	Reads mapped (%)	Unique mapped (%)
DC1	48235342	47698752	7.15	0.03	98.07	94.04	45.74	78.24	76.19
DC2	45146608	44217428	6.63	0.03	98.03	94.03	46.16	80.8	78.8
DC3	43186466	42092190	6.31	0.03	98.03	94.09	45.86	78.51	76.35
DT1	47039576	45514384	6.83	0.03	98.04	94.16	45.83	72.07	70.22
DT2	45043462	44241472	6.64	0.03	97.91	93.71	45.91	75.63	73.19
DT3	44929730	43864658	6.58	0.03	98.06	94.18	46.22	76.43	74.12
