# Supplementary material for: Integrated metabolomic and transcriptomic analyses of Dendrobium chrysotoxum and D. thyrsiflorum reveal the biosynthetic pathway from gigantol to erianin
Source: Front Plant Sci. 2024 Sep 26;15:1436560. doi: 10.3389/fpls.2024.1436560 (PMC11464314; doi:10.3389/fpls.2024.1436560)
Supplement: Supplementary file 4 [file Table3.xls]

## Sheet: Sheet1
Table S3 The identified DEGs based on comparative metabolomics analysis between stems of Dendrobium chrysotoxum and D. thyrsiflorum.
ID	DT1_fpkm	DT2_fpkm	DT3_fpkm	DC1_fpkm	DC2_fpkm	DC3_fpkm	DT1_count	DT2_count	DT3_count	DC1_count	DC2_count	DC3_count	log2FoldChange	pvalue	padj	regulated	chr	start	end	strand	gene_name	gene_description	KEGG	KEGG pathway	NR	Swissprot	Tremble	KOG	GO	Pfam
novel.1240	0.23824	0.160616	0.193337	10.7375	8.48625	10.1669	43	29	36	2139	1631	1798	5.77385	3.71017e-122	8.53042e-118	up	NW_018262806.1	4	2796	.	--	--	K19525 vacuolar protein sorting-associated protein 13A/C | (RefSeq) uncharacterized protein LOC110098611 (A)	--	putative mitochondrial protein [Dendrobium catenatum]	RecName: Full=Uncharacterized mitochondrial protein AtMg00860; AltName: Full=ORF158;	SubName: Full=Putative mitochondrial protein {ECO:0000313|EMBL:PKU77049.1};	FOG: Transposon-encoded proteins with TYA, reverse transcriptase, integrase domains in various combinations	GO:0005739,mitochondrion	PF17919.1:RNase H-like domain found in reverse transcriptase
gene-LOC110110004	1.99	1.08	2.19	104.75	108.75	102.18	54	30	61	3233	3215	2765	6.08071	2.50352e-112	2.87805e-108	up	NW_018300785.1	4576	11910	+	LOC110110004	--	K15227 arogenate dehydrogenase (NADP+), plant [EC:1.3.1.78] | (RefSeq) arogenate dehydrogenase 2, chloroplastic (A)	ko00400: Phenylalanine, tyrosine and tryptophan biosynthesis; ko01230: Biosynthesis of amino acids	arogenate dehydrogenase 2, chloroplastic [Dendrobium catenatum]	RecName: Full=Arogenate dehydrogenase 2, chloroplastic; EC=1.3.1.78; AltName: Full=TyrAAT2; Flags: Precursor;	SubName: Full=Arogenate dehydrogenase 2, chloroplastic {ECO:0000313|EMBL:PKU63389.1};	Prephenate dehydrogenase (NADP+)	GO:0009507,chloroplast; GO:0033730,arogenate dehydrogenase (NADP+) activity; GO:0008977,prephenate dehydrogenase (NAD+) activity; GO:0004665,prephenate dehydrogenase (NADP+) activity; GO:0006571,tyrosine biosynthetic process	PF02153.17:Prephenate dehydrogenase
gene-LOC110093886	5.65	4.87	3.85	139.13	119.86	102.71	191	168	133	5341	4407	3457	4.82165	4.45049e-95	3.41086e-91	up	NW_018323611.1	183672	201252	-	LOC110093886	--	K08472 mlo protein | (RefSeq) MLO-like protein 9 (A)	--	MLO-like protein 9 [Dendrobium catenatum]	RecName: Full=MLO-like protein 10; Short=AtMlo10;	SubName: Full=MLO-like protein 8 {ECO:0000313|EMBL:PKA52102.1};	--	GO:0016021,integral component of membrane; GO:0005886,plasma membrane; GO:0005516,calmodulin binding; GO:0006952,defense response; GO:0009607,response to biotic stimulus	PF03094.15:Mlo family
gene-LOC110092402	128.31	96.88	103.75	4.92	4.53	4.37	1562	1203	1291	68	60	53	-4.40003	2.05136e-94	1.17912e-90	down	NW_018318937.1	11741	15272	-	LOC110092402	--	K11253 histone H3 | (RefSeq) histone H3.3 (A)	--	hypothetical protein PHYPA_023132 [Physcomitrella patens]	RecName: Full=Histone H3.3;	RecName: Full=Histone H3 {ECO:0000256|RuleBase:RU004471};	Histones H3 and H4	GO:0000786,nucleosome; GO:0005634,nucleus; GO:0003677,DNA binding; GO:0046982,protein heterodimerization activity	PF00125.24:Core histone H2A/H2B/H3/H4
gene-LOC110112913	1.59	1.77	2.82	206.85	132.38	146.43	22	25	40	3253	1994	2019	6.44846	4.94075e-78	2.27195e-74	up	NW_018307786.1	473	1329	+	LOC110112913	--	K16818 phospholipase A1 [EC:3.1.1.32] | (RefSeq) phospholipase A(1) DAD1, chloroplastic-like (A)	ko00564: Glycerophospholipid metabolism; ko00592: alpha-Linolenic acid metabolism	lipase-like, partial [Dendrobium catenatum]	RecName: Full=Phospholipase A1-IIbeta; EC=3.1.1.-;	SubName: Full=Phospholipase A1-Igamma2, chloroplastic {ECO:0000313|EMBL:PKU74782.1};	Predicted lipase	GO:0005737,cytoplasm; GO:0008970,phospholipase A1 activity; GO:0016042,lipid catabolic process	PF01764.25:Lipase (class 3)
gene-LOC110110588	6.17	4.98	3.55	137.98	136.96	107.9	131	108	77	3327	3163	2281	4.87532	4.46268e-75	1.7101e-71	up	NW_018300943.1	587367	590284	+	LOC110110588	--	--	--	UPF0160 protein C694.04c-like [Dendrobium catenatum]	--	SubName: Full=Uncharacterized protein {ECO:0000313|EMBL:PKU63788.1};	Predicted metal-binding protein	--	PF03690.13:Uncharacterised protein family (UPF0160)
gene-LOC110109485	21.87	29.81	15.76	977.24	1170.61	1580.26	315	438	232	15978	18332	22653	5.93487	4.23789e-70	1.39197e-66	up	NW_018298146.1	363340	364397	-	LOC110109485	--	K00799 glutathione S-transferase [EC:2.5.1.18] | (RefSeq) glutathione S-transferase 3-like (A)	ko00480: Glutathione metabolism	glutathione S-transferase 3-like [Dendrobium catenatum]	RecName: Full=Glutathione S-transferase 3; EC=2.5.1.18; AltName: Full=GST class-phi member 3; AltName: Full=GST-III;	SubName: Full=Glutathione S-transferase 3 {ECO:0000313|EMBL:PKU63717.1};	Glutathione S-transferase	GO:0043234,NA; GO:0004364,glutathione transferase activity; GO:0042803,protein homodimerization activity; GO:0009635,response to herbicide	PF02798.20:Glutathione S-transferase, N-terminal domain
novel.9771	0.306514	0.354061	0.242524	13.1417	11.7313	14.8235	17	19	13	776	668	776	5.58494	2.02364e-66	5.81593e-63	up	NW_018320839.1	2	828	-	--	--	K03942 NADH dehydrogenase (ubiquinone) flavoprotein 1 [EC:1.6.5.3 1.6.99.3] | (RefSeq) NADH dehydrogenase [ubiquinone] flavoprotein 1, mitochondrial-like (A)	ko00190: Oxidative phosphorylation	uncharacterized protein LOC110094525 [Dendrobium catenatum]	--	SubName: Full=1-phosphatidylinositol-3-phosphate 5-kinase {ECO:0000313|EMBL:PKU67250.1};	--	--	PF03732.17:Retrotransposon gag protein
gene-LOC110110395	90.44	77.39	94.48	600.33	480.28	587.68	1620	1414	1730	12206	9353	10476	2.83056	7.96041e-65	2.03362e-61	up	NW_018300855.1	89565	92236	-	LOC110110395	--	--	--	prostatic spermine-binding protein-like [Dendrobium catenatum]	--	--	--	--	--
gene-LOC110111591	0.39	0.31	0.38	36.1	25.43	25.12	11	9	11	1162	784	709	6.49265	7.18533e-64	1.65205e-60	up	NW_018303529.1	466610	468363	+	LOC110111591	--	K23260 scopoletin glucosyltransferase [EC:2.4.1.128] | (RefSeq) scopoletin glucosyltransferase-like (A)	ko00940: Phenylpropanoid biosynthesis	crocetin glucosyltransferase 3 [Dendrobium catenatum]	RecName: Full=UDP-glycosyltransferase 92A1; EC=2.4.1.-;	SubName: Full=Crocetin glucosyltransferase 3 {ECO:0000313|EMBL:PKU66835.1};	UDP-glucuronosyl and UDP-glucosyl transferase	GO:0043231,intracellular membrane-bounded organelle; GO:0080043,quercetin 3-O-glucosyltransferase activity; GO:0080044,quercetin 7-O-glucosyltransferase activity; GO:0008152,metabolic process	PF00201.18:UDP-glucoronosyl and UDP-glucosyl transferase
gene-LOC110101759	1358.86	307.63	1420.49	2.59	2.29	2.09	26801	6189	28638	58	49	41	-8.59444	1.17958e-62	2.46553e-59	down	NW_018280475.1	1327032	1331246	+	LOC110101759	--	K17500 integrin-linked kinase-associated serine/threonine phosphatase 2C [EC:3.1.3.16] | (RefSeq) WAT1-related protein At3g18200 isoform X1 (A)	--	WAT1-related protein At5g47470-like [Dendrobium catenatum]	RecName: Full=WAT1-related protein At5g47470;	SubName: Full=WAT1-related protein {ECO:0000313|EMBL:PKU75534.1};	--	GO:0016021,integral component of membrane; GO:0005886,plasma membrane; GO:0022857,transmembrane transporter activity	PF00892.20:EamA-like transporter family
novel.6351	2.73677	2.37624	2.60718	50.0213	33.3884	36.8586	94	84	92	1938	1248	1267	4.11594	1.37752e-60	2.63933e-57	up	NW_018297106.1	267	809	-	--	--	--	--	--	--	--	--	--	--
novel.2119	0.617242	0.715609	0.386781	118.615	182.887	58.1602	28	34	19	6074	9035	2643	7.84061	8.40378e-59	1.48631e-55	up	NW_018269056.1	316656	317373	.	--	--	--	--	hypothetical protein MA16_Dca014933 [Dendrobium catenatum]	--	SubName: Full=Uncharacterized protein {ECO:0000313|EMBL:PKU69974.1};	--	--	PF12609.8:Wound-induced protein
gene-LOC110093108	0.53	1.05	0.17	99.52	120.82	96.63	6	12	2	1271	1478	1082	7.65359	2.53321e-58	4.16025e-55	up	NW_018262466.1	148817	151561	-	LOC110093108	--	K02989 small subunit ribosomal protein S5e | (RefSeq) 40S ribosomal protein S5 (A)	ko03010: Ribosome	40S ribosomal protein S5-like [Dendrobium catenatum]	RecName: Full=40S ribosomal protein S5; Flags: Fragment;	SubName: Full=40S ribosomal protein S5 {ECO:0000313|EMBL:PKU69432.1};	Ribosomal protein S7	GO:0015935,small ribosomal subunit; GO:0003723,RNA binding; GO:0003735,structural constituent of ribosome; GO:0006412,translation	PF00177.21:Ribosomal protein S7p/S5e
gene-LOC110115378	18.03	26.27	21.6	2269.78	915.51	1225.67	218	324	267	31155	12036	14750	6.20348	1.30957e-56	2.00731e-53	up	NW_018313227.1	75893	76640	+	LOC110115378	--	K13993 HSP20 family protein | (RefSeq) 17.1 kDa class II heat shock protein-like (A)	ko04141: Protein processing in endoplasmic reticulum	17.1 kDa class II heat shock protein-like [Dendrobium catenatum]	RecName: Full=17.1 kDa class II heat shock protein;	SubName: Full=17.9 kDa class II heat shock protein {ECO:0000313|EMBL:PKU61666.1};	Molecular chaperone (small heat-shock protein Hsp26/Hsp42)	GO:0005737,cytoplasm	PF00011.21:Hsp20/alpha crystallin family
gene-LOC110114005	72.64	62.4	31.81	0.51	0.39	0.38	1899	1664	850	15	11	10	-6.85711	2.58217e-53	3.71058e-50	down	NW_018310719.1	425944	428220	+	LOC110114005	--	K23806 alpha-guaiene 2-oxidase | (RefSeq) premnaspirodiene oxygenase-like (A)	--	premnaspirodiene oxygenase-like [Dendrobium catenatum]	RecName: Full=Premnaspirodiene oxygenase; Short=HPO; EC=1.14.13.121; AltName: Full=Cytochrome P450 71D55;	SubName: Full=Premnaspirodiene oxygenase {ECO:0000313|EMBL:PKU79001.1};	Cytochrome P450 CYP2 subfamily	GO:0016021,integral component of membrane; GO:0020037,heme binding; GO:0005506,iron ion binding; GO:0004497,monooxygenase activity; GO:0016705,oxidoreductase activity, acting on paired donors, with incorporation or reduction of molecular oxygen	PF00067.22:Cytochrome P450
novel.8850	0.376171	0.111691	0.246073	10.4342	12.0843	13.0703	36	11	24	1100	1229	1223	5.75669	5.42442e-53	7.33637e-50	up	NW_018314156.1	1	1478	.	--	--	K19525 vacuolar protein sorting-associated protein 13A/C | (RefSeq) uncharacterized protein LOC110098611 (A)	--	putative mitochondrial protein [Dendrobium catenatum]	RecName: Full=Uncharacterized mitochondrial protein AtMg00860; AltName: Full=ORF158;	SubName: Full=Putative mitochondrial protein {ECO:0000313|EMBL:PKU83997.1};	FOG: Transposon-encoded proteins with TYA, reverse transcriptase, integrase domains in various combinations	GO:0005739,mitochondrion	PF17919.1:RNase H-like domain found in reverse transcriptase
gene-LOC110111861	29.05	19.95	27.74	1.56	1.49	2.12	1931	1353	1885	118	108	140	-3.7229	2.39353e-52	3.05734e-49	down	NW_018260111.1	274261	293955	-	LOC110111861	--	K14489 arabidopsis histidine kinase 2/3/4 (cytokinin receptor) [EC:2.7.13.3] | (RefSeq) histidine kinase 3 (A)	ko04075: Plant hormone signal transduction	probable histidine kinase 2 isoform X1 [Dendrobium catenatum]	RecName: Full=Histidine kinase CKI1; EC=2.7.13.3; AltName: Full=Protein CYTOKININ-INDEPENDENT 1;	SubName: Full=Histidine kinase CKI1 {ECO:0000313|EMBL:PKU62716.1};	Sensory transduction histidine kinase	GO:0016021,integral component of membrane; GO:0005622,intracellular; GO:0005886,plasma membrane; GO:0009506,plasmodesma; GO:0000155,phosphorelay sensor kinase activity; GO:0004673,protein histidine kinase activity; GO:0042803,protein homodimerization activity; GO:0009736,cytokinin-activated signaling pathway; GO:0009553,embryo sac development; GO:0009116,nucleoside metabolic process; GO:0010087,p…	PF02518.26:Histidine kinase-, DNA gyrase B-, and HSP90-like ATPase
gene-LOC110105751	11.79	8.58	10.64	72	61.68	59.98	299	222	276	2073	1701	1514	2.81248	4.7705e-50	5.77281e-47	up	NW_018290372.1	247633	260634	+	LOC110105751	--	K20557 transcription factor VIP1 | (RefSeq) transcription factor VIP1-like (A)	ko04016: MAPK signaling pathway - plant	transcription factor VIP1-like [Dendrobium catenatum]	RecName: Full=Transcription factor VIP1; AltName: Full=Protein SULPHATE UTILIZATION EFFICIENCY 3; AltName: Full=VirE2-interacting protein 1; Short=AtVIP1; AltName: Full=bZIP transcription factor 51 {ECO:0000303|PubMed:11906833}; Short=AtbZIP51 {ECO:0000303|PubMed:11906833}; Short=bZIP protein 51;	SubName: Full=Transcription factor VIP1 {ECO:0000313|EMBL:PKU84683.1};	--	GO:0005829,cytosol; GO:0005634,nucleus; GO:0003682,chromatin binding; GO:0003700,DNA-binding transcription factor activity; GO:0051019,mitogen-activated protein kinase binding; GO:0003676,nucleic acid binding; GO:0043621,protein self-association; GO:0043565,sequence-specific DNA binding; GO:0009970,cellular response to sulfate starvation; GO:0006952,defense response; GO:0009294,DNA mediated trans…	PF00170.21:bZIP transcription factor
gene-LOC110092910	37.07	29.94	34.15	2.72	3.49	2.82	1044	860	983	87	107	79	-3.3153	2.30841e-48	2.65375e-45	down	NW_018320965.1	222219	255715	+	LOC110092910	--	K09571 FK506-binding protein 4/5 [EC:5.2.1.8] | (RefSeq) 70 kDa peptidyl-prolyl isomerase-like (A)	--	70 kDa peptidyl-prolyl isomerase-like [Dendrobium catenatum]	RecName: Full=Peptidyl-prolyl cis-trans isomerase FKBP62; Short=PPIase FKBP62; EC=5.2.1.8; AltName: Full=70 kDa peptidyl-prolyl isomerase; AltName: Full=FK506-binding protein 62; Short=AtFKBP62; AltName: Full=Immunophilin FKBP62; AltName: Full=Peptidylprolyl isomerase ROF1; AltName: Full=Protein ROTAMASE FKBP 1; AltName: Full=Rotamase;	RecName: Full=Peptidylprolyl isomerase {ECO:0000256|PROSITE-ProRule:PRU00277}; EC=5.2.1.8 {ECO:0000256|PROSITE-ProRule:PRU00277};	FKBP-type peptidyl-prolyl cis-trans isomerase	GO:0005737,cytoplasm; GO:0005634,nucleus; GO:0005516,calmodulin binding; GO:0005528,FK506 binding; GO:0003755,peptidyl-prolyl cis-trans isomerase activity; GO:0070370,cellular heat acclimation; GO:0061077,chaperone-mediated protein folding	PF00254.28:FKBP-type peptidyl-prolyl cis-trans isomerase
gene-LOC110114010	49.91	35.59	24.7	0.72	0.41	0.56	1350	982	683	22	12	15	-5.85717	2.63004e-48	2.87952e-45	down	NW_018310719.1	546989	549473	+	LOC110114010	--	K23806 alpha-guaiene 2-oxidase | (RefSeq) premnaspirodiene oxygenase-like (A)	--	cytochrome P450 71D8-like [Dendrobium catenatum]	RecName: Full=Cytochrome P450 71D8; EC=1.14.-.-; AltName: Full=Cytochrome P450 CP7;	SubName: Full=Cytochrome P450 71D8 {ECO:0000313|EMBL:PKU78995.1};	Cytochrome P450 CYP2 subfamily	GO:0016020,membrane; GO:0020037,heme binding; GO:0005506,iron ion binding; GO:0016709,oxidoreductase activity, acting on paired donors, with incorporation or reduction of molecular oxygen, NAD(P)H as one donor, and incorporation of one atom of oxygen; GO:0044550,secondary metabolite biosynthetic process	PF00067.22:Cytochrome P450
gene-LOC110104859	3.64	3.4	3.39	100.24	49.07	79.53	102	97	97	3184	1493	2215	4.61096	2.90542e-48	3.03643e-45	up	NW_018257034.1	164159	166143	+	LOC110104859	--	K07418 cytochrome P450 family 2 subfamily J [EC:1.14.14.1 1.14.14.73 1.14.14.74 1.14.14.75] | (RefSeq) cytochrome P450 71A26-like (A)	ko00590: Arachidonic acid metabolism; ko00591: Linoleic acid metabolism	cytochrome P450 71A1-like [Dendrobium catenatum]	RecName: Full=Cytochrome P450 71A4; EC=1.14.-.-; AltName: Full=CYPLXXIA4; AltName: Full=Cytochrome P-450EG2;	SubName: Full=Cytochrome P450 71A4 {ECO:0000313|EMBL:PKU64505.1};	Cytochrome P450 CYP2 subfamily	GO:0016021,integral component of membrane; GO:0020037,heme binding; GO:0005506,iron ion binding; GO:0004497,monooxygenase activity; GO:0016705,oxidoreductase activity, acting on paired donors, with incorporation or reduction of molecular oxygen	PF00067.22:Cytochrome P450
gene-LOC110114009	244.35	205.8	117.11	1.89	1.65	3.95	6281	5396	3077	55	46	101	-6.08515	2.19109e-47	2.19033e-44	down	NW_018310719.1	372586	375083	+	LOC110114009	--	K23806 alpha-guaiene 2-oxidase | (RefSeq) premnaspirodiene oxygenase-like (A)	--	premnaspirodiene oxygenase-like [Dendrobium catenatum]	RecName: Full=Premnaspirodiene oxygenase; Short=HPO; EC=1.14.13.121; AltName: Full=Cytochrome P450 71D55;	SubName: Full=Premnaspirodiene oxygenase {ECO:0000313|EMBL:PKU79001.1};	Cytochrome P450 CYP2 subfamily	GO:0016021,integral component of membrane; GO:0020037,heme binding; GO:0005506,iron ion binding; GO:0004497,monooxygenase activity; GO:0016705,oxidoreductase activity, acting on paired donors, with incorporation or reduction of molecular oxygen	PF00067.22:Cytochrome P450
novel.6835	1.18367	0.53366	0.709346	20.7664	18.7959	21.4127	26	13	17	516	451	472	4.77789	6.05386e-46	5.7996e-43	up	NW_018300817.1	789527	789874	.	--	--	K21625 cyclin-D-binding Myb-like transcription factor 1 | (RefSeq) cyclin-D-binding Myb-like transcription factor 1 (A)	--	hypothetical protein MA16_Dca006251 [Dendrobium catenatum]	--	SubName: Full=Uncharacterized protein {ECO:0000313|EMBL:PKU72251.1};	RNA polymerase I termination factor, Myb superfamily	--	--
gene-LOC110109269	0.17	0.08	0	347.69	482.66	373.18	2	1	0	4766	6337	4485	12.4327	1.01768e-45	9.35941e-43	up	NW_018298098.1	158878	167200	-	LOC110109269	--	K10206 LL-diaminopimelate aminotransferase [EC:2.6.1.83] | (RefSeq) probable LL-diaminopimelate aminotransferase, chloroplastic (A)	ko00300: Lysine biosynthesis; ko01230: Biosynthesis of amino acids	uncharacterized protein LOC110109269 [Dendrobium catenatum]	--	SubName: Full=Uncharacterized protein {ECO:0000313|EMBL:PKU78883.1};	--	--	PF13456.6:Reverse transcriptase-like
novel.456	0.20643	0.15433	0.104081	7.88906	12.7496	18.4665	17	13	9	729	1136	1514	6.5493	2.81511e-45	2.48943e-42	up	NW_018256795.1	185078	186025	+	--	--	--	--	tRNA (cytidine/uridine-2'-O-)-methyltransferase [Dendrobium catenatum]	--	SubName: Full=tRNA (Cytidine/uridine-2'-O-)-methyltransferase {ECO:0000313|EMBL:PKU68530.1};	--	--	--
gene-LOC110092624	60.19	37.11	59.39	0.05	0.42	0.29	1048	659	1057	1	8	5	-7.52086	2.95069e-45	2.51268e-42	down	NW_018319094.1	66806	68876	+	LOC110092624	--	K01206 alpha-L-fucosidase [EC:3.2.1.51] | (RefSeq) hypothetical protein (A)	ko00511: Other glycan degradation	GDSL esterase/lipase At4g01130-like [Dendrobium catenatum]	RecName: Full=GDSL esterase/lipase At4g01130; EC=3.1.1.-; AltName: Full=Extracellular lipase At4g01130; Flags: Precursor;	SubName: Full=GDSL esterase/lipase {ECO:0000313|EMBL:PKU84144.1};	--	GO:0005576,extracellular region; GO:0016788,hydrolase activity, acting on ester bonds; GO:0016042,lipid catabolic process	--
gene-LOC110097793	0.49	0.18	0.42	76.63	34.87	31.64	16	6	14	2815	1227	1019	7.2041	3.16314e-45	2.59739e-42	up	NW_018270275.1	187383	211576	+	LOC110097793	--	K18875 enhanced disease susceptibility 1 protein | (RefSeq) protein EDS1 (A)	ko04626: Plant-pathogen interaction	uncharacterized protein LOC110097793 isoform X1 [Dendrobium catenatum]	RecName: Full=Phospholipase A1-Igamma2, chloroplastic; EC=3.1.1.-; Flags: Precursor;	SubName: Full=Phospholipase A1-Igamma2, chloroplastic {ECO:0000313|EMBL:PKU74782.1};	Predicted lipase	GO:0009507,chloroplast; GO:0047714,galactolipase activity; GO:0008970,phospholipase A1 activity; GO:0004806,triglyceride lipase activity; GO:0016042,lipid catabolic process	PF01764.25:Lipase (class 3)
gene-LOC110104150	0.24	0.3	0.64	17.25	20.07	21.06	11	14	30	891	993	954	5.77086	5.91807e-45	4.69201e-42	up	NW_018254079.1	516591	529026	-	LOC110104150	--	K02603 origin recognition complex subunit 1 | (RefSeq) origin of replication complex subunit 1-like (A)	--	origin of replication complex subunit 1-like [Dendrobium catenatum]	RecName: Full=Origin of replication complex subunit 1 {ECO:0000303|PubMed:10996242}; Short=OsORC1 {ECO:0000303|PubMed:10996242};	SubName: Full=Uncharacterized protein {ECO:0000313|EMBL:PKU73285.1};	Origin recognition complex, subunit 1, and related proteins	GO:0005634,nucleus; GO:0005524,ATP binding; GO:0003682,chromatin binding; GO:0003677,DNA binding; GO:0046872,metal ion binding; GO:0006260,DNA replication; GO:0006355,regulation of transcription, DNA-templated; GO:0009744,response to sucrose; GO:0006351,transcription, DNA-templated	PF00004.29:ATPase family associated with various cellular activities (AAA)
gene-LOC110101793	15.13	7.8	8.88	194.98	159.56	269.34	135	71	81	1975	1548	2392	4.4741	5.70175e-44	4.36982e-41	up	NW_018280861.1	7	765	+	LOC110101793	--	K22075 BolA-like protein 3 | (RefSeq) protein BOLA2 (A)	--	protein BOLA2-like [Dendrobium catenatum]	RecName: Full=Protein BOLA2 {ECO:0000303|PubMed:24203231};	SubName: Full=Uncharacterized protein {ECO:0000313|EMBL:PKU60832.1};	BolA (bacterial stress-induced morphogen)-related protein	GO:0005737,cytoplasm; GO:0005829,cytosol; GO:0005634,nucleus; GO:0010039,response to iron ion; GO:0006979,response to oxidative stress	PF01722.18:BolA-like protein
novel.2506	1.84524	1.97923	2.95896	27.648	30.9747	35.7335	68	74	111	1140	1232	1308	3.94699	2.04759e-40	1.51865e-37	up	NW_018270868.1	262350	262927	.	--	--	K03177 tRNA pseudouridine55 synthase [EC:5.4.99.25] | (RefSeq) uncharacterized protein LOC110109069 isoform X1 (A)	--	--	--	--	--	--	--
gene-LOC110114810	32.69	35.73	31.29	3.31	3.38	2.95	835	931	817	96	94	75	-3.2118	2.20898e-40	1.58715e-37	down	NW_018312372.1	134038	138704	-	LOC110114810	--	K02684 DNA primase small subunit [EC:2.7.7.-] | (RefSeq) DNA primase small subunit isoform X1 (A)	ko03030: DNA replication	DNA primase small subunit isoform X1 [Dendrobium catenatum]	--	SubName: Full=DNA primase small subunit {ECO:0000313|EMBL:PKU76583.1};	Eukaryotic-type DNA primase, catalytic (small) subunit	--	PF01896.19:DNA primase small subunit
gene-LOC110092679	294.2	130.08	216.94	3.64	1.57	4.78	3277	1478	2470	46	19	53	-5.82679	2.662e-40	1.85469e-37	down	NW_018319323.1	3041	3729	+	LOC110092679	--	K05605 3-hydroxyisobutyryl-CoA hydrolase [EC:3.1.2.4] | (RefSeq) 3-hydroxyisobutyryl-CoA hydrolase-like protein 3, mitochondrial (A)	ko00280: Valine, leucine and isoleucine degradation; ko00410: beta-Alanine metabolism; ko00640: Propanoate metabolism; ko01200: Carbon metabolism	probable esterase D14L [Dendrobium catenatum]	RecName: Full=Probable esterase D14L; AltName: Full=Protein DWARF-14-like; Short=Protein D14-like; AltName: Full=Protein HEBIBA D14L {ECO:0000303|PubMed:26680197};	SubName: Full=Putative esterase D14L {ECO:0000313|EMBL:PKU78958.1};	--	GO:0005737,cytoplasm; GO:0005634,nucleus; GO:0016787,hydrolase activity; GO:0036377,arbuscular mycorrhizal association; GO:0080167,response to karrikin	PF12697.7:Alpha/beta hydrolase family
gene-LOC110092738	9.22	3.56	7.75	1559.35	681.64	370.88	99	39	85	19000	7955	3962	7.1788	1.86218e-39	1.25927e-36	up	NW_018319435.1	301258	301921	-	LOC110092738	--	--	--	uncharacterized protein LOC110092738 [Dendrobium catenatum]	--	SubName: Full=Uncharacterized protein {ECO:0000313|EMBL:PKU81611.1};	--	--	--
gene-LOC110097990	6.91	8.26	8.37	80.49	60.52	59.82	223	272	276	2948	2123	1921	3.24386	1.96534e-39	1.29106e-36	up	NW_018270315.1	71776	107009	+	LOC110097990	--	K13832 3-dehydroquinate dehydratase / shikimate dehydrogenase [EC:4.2.1.10 1.1.1.25] | (RefSeq) bifunctional 3-dehydroquinate dehydratase/shikimate dehydrogenase, chloroplastic isoform X1 (A)	ko00400: Phenylalanine, tyrosine and tryptophan biosynthesis; ko01230: Biosynthesis of amino acids	bifunctional 3-dehydroquinate dehydratase/shikimate dehydrogenase, chloroplastic isoform X1 [Dendrobium catenatum]	RecName: Full=Bifunctional 3-dehydroquinate dehydratase/shikimate dehydrogenase, chloroplastic; Short=DHQ-SDH protein; AltName: Full=DHQase-SORase; AltName: Full=Protein EMBRYO DEFECTIVE 3004; Includes: RecName: Full=Dehydroquinate dehydratase; Short=DHQ; EC=4.2.1.10; Includes: RecName: Full=Shikimate dehydrogenase; Short=SDH; EC=1.1.1.25; Flags: Precursor;	SubName: Full=Bifunctional 3-dehydroquinate dehydratase/shikimate dehydrogenase, chloroplastic {ECO:0000313|EMBL:PKU70914.1};	Pentafunctional AROM protein	GO:0009507,chloroplast; GO:0009570,chloroplast stroma; GO:0003855,3-dehydroquinate dehydratase activity; GO:0050661,NADP binding; GO:0004764,shikimate 3-dehydrogenase (NADP+) activity; GO:0009073,aromatic amino acid family biosynthetic process; GO:0009423,chorismate biosynthetic process; GO:0009793,embryo development ending in seed dormancy; GO:0019632,shikimate metabolic process	PF01487.15:Type I 3-dehydroquinase
gene-LOC110109665	178.55	168.16	187.76	25.03	17.45	18.62	1628	1564	1750	259	173	169	-2.96893	2.02392e-39	1.29261e-36	down	NW_018298291.1	113261	132001	+	LOC110109665	--	K14595 abscisate beta-glucosyltransferase [EC:2.4.1.263] | (RefSeq) UDP-glucosyltransferase 73B2 (A)	ko00906: Carotenoid biosynthesis	CBS domain-containing protein CBSX1, chloroplastic-like [Dendrobium catenatum]	RecName: Full=CBS domain-containing protein CBSX1, chloroplastic; AltName: Full=CBS domain-containing protein 2; Short=AtCDCP2; AltName: Full=Protein LOSS OF THE TIMING OF ET AND JA BIOSYNTHESIS 2; Short=AtLEJ2; Flags: Precursor;	SubName: Full=CBS domain-containing protein CBSX1, chloroplastic {ECO:0000313|EMBL:PKU63281.1};	--	GO:0009507,chloroplast; GO:0045454,cell redox homeostasis	PF00571.28:CBS domain
gene-LOC110095448	24.29	17.92	12.32	0.62	0.62	0.36	1410	1061	731	41	39	21	-4.90483	8.39131e-39	5.21441e-36	down	NW_018264846.1	101176	123241	-	LOC110095448	--	K20718 LRR receptor-like serine/threonine-protein kinase ERECTA [EC:2.7.11.1] | (RefSeq) LRR receptor-like serine/threonine-protein kinase ERL1 (A)	ko04016: MAPK signaling pathway - plant	probable LRR receptor-like serine/threonine-protein kinase At2g16250 [Dendrobium catenatum]	RecName: Full=Probable LRR receptor-like serine/threonine-protein kinase At2g16250; EC=2.7.11.1; Flags: Precursor;	SubName: Full=Putative LRR receptor-like serine/threonine-protein kinase {ECO:0000313|EMBL:PKU82508.1};	--	GO:0016021,integral component of membrane; GO:0009505,plant-type cell wall; GO:0005886,plasma membrane; GO:0009506,plasmodesma; GO:0005524,ATP binding; GO:0004674,protein serine/threonine kinase activity	PF13855.6:Leucine rich repeat
gene-LOC110116760	48.43	56.15	49.56	388.7	280.09	318.07	761	900	796	6933	4785	4974	2.82976	2.38948e-37	1.44576e-34	up	NW_018317512.1	3765	10782	+	LOC110116760	--	K06689 ubiquitin-conjugating enzyme E2 D [EC:2.3.2.23] | (RefSeq) ubiquitin-conjugating enzyme E2 28-like (A)	ko04120: Ubiquitin mediated proteolysis; ko04141: Protein processing in endoplasmic reticulum	ubiquitin-conjugating enzyme E2 28-like [Dendrobium catenatum]	RecName: Full=Ubiquitin-conjugating enzyme E2 28; EC=2.3.2.23; AltName: Full=AtUBC9A {ECO:0000303|PubMed:12226665}; AltName: Full=E2 ubiquitin-conjugating enzyme 28; AltName: Full=Ubiquitin carrier protein 28;	SubName: Full=Ubiquitin-conjugating enzyme E2 28 {ECO:0000313|EMBL:PKU70435.1};	Ubiquitin-protein ligase	GO:0005524,ATP binding; GO:0016740,transferase activity; GO:0016567,protein ubiquitination	PF00179.26:Ubiquitin-conjugating enzyme
novel.5405	0.323465	0.230471	0.27571	7.21391	4.63347	8.78376	28	20	25	691	429	747	4.76885	2.6013e-37	1.53356e-34	up	NW_018290607.1	1	1343	.	--	--	K02469 DNA gyrase subunit A [EC:5.99.1.3] | (RefSeq) DNA gyrase subunit A, chloroplastic/mitochondrial-like (A)	--	putative mitochondrial protein [Dendrobium catenatum]	--	SubName: Full=Putative mitochondrial protein {ECO:0000313|EMBL:PKU67907.1};	FOG: Transposon-encoded proteins with TYA, reverse transcriptase, integrase domains in various combinations	--	PF17921.1:Integrase zinc binding domain
gene-LOC110094330	187.26	160.29	147.5	611.76	627.33	762.41	2104	1837	1694	7802	7663	8525	2.18015	2.99422e-37	1.72108e-34	up	NW_018323907.1	5452	6146	-	LOC110094330	--	--	--	uncharacterized protein LOC110094330 [Dendrobium catenatum]	--	SubName: Full=Uncharacterized protein {ECO:0000313|EMBL:PKU85851.1};	--	--	--
gene-LOC110102463	1.89	1.9	2.46	21.86	25.77	25.57	36	37	48	473	534	485	3.70851	8.4742e-37	4.75216e-34	up	NW_018281343.1	91496	115925	-	LOC110102463	--	K04421 mitogen-activated protein kinase kinase kinase 3 [EC:2.7.11.25] | (RefSeq) mitogen-activated protein kinase kinase kinase 3-like (A)	--	mitogen-activated protein kinase kinase kinase 3-like isoform X1 [Dendrobium catenatum]	RecName: Full=Mitogen-activated protein kinase kinase kinase 3 {ECO:0000303|PubMed:27679653}; EC=2.7.11.25 {ECO:0000250|UniProtKB:Q9C5H5}; AltName: Full=MAP3K alpha protein kinase {ECO:0000303|PubMed:10095117}; Short=AtMAP3Kalpha {ECO:0000303|PubMed:10095117};	SubName: Full=Mitogen-activated protein kinase kinase kinase YODA {ECO:0000313|EMBL:PKU73359.1};	MEKK and related serine/threonine protein kinases	GO:0005737,cytoplasm; GO:0005524,ATP binding; GO:0004709,MAP kinase kinase kinase activity; GO:0004674,protein serine/threonine kinase activity; GO:0032147,activation of protein kinase activity; GO:0007346,regulation of mitotic cell cycle; GO:0023014,signal transduction by protein phosphorylation; GO:0031098,stress-activated protein kinase signaling cascade	PF00069.25:Protein kinase domain
gene-LOC110105430	2.07	2.84	4.85	148.8	94.28	101.06	15	21	36	1226	744	730	5.28765	9.66244e-37	5.28949e-34	up	NW_018288032.1	844	1292	-	LOC110105430	--	--	--	uncharacterized protein LOC110105430 [Dendrobium catenatum]	--	SubName: Full=Phospholipase A1-Igamma2, chloroplastic {ECO:0000313|EMBL:PKU74782.1};	Predicted lipase	--	--
novel.4785	15.2049	14.6894	19.181	0.0396239	0.219111	0.0695628	467	462	606	2	8	4	-6.69099	1.32987e-36	7.1108e-34	down	NW_018286327.1	1008	1577	+	--	--	--	--	myb family transcription factor EFM-like isoform X1 [Dendrobium catenatum]	RecName: Full=Transcription factor NIGTH1 {ECO:0000305}; AltName: Full=MYB-domain transcription factor NIGT1 homolog 1 {ECO:0000305};	SubName: Full=Two-component response regulator ARR1 {ECO:0000313|EMBL:PKU79703.1};	--	GO:0005634,nucleus; GO:0003677,DNA binding; GO:0009740,gibberellic acid mediated signaling pathway; GO:0010452,histone H3-K36 methylation; GO:0048579,negative regulation of long-day photoperiodism, flowering; GO:1903507,negative regulation of nucleic acid-templated transcription; GO:0006355,regulation of transcription, DNA-templated; GO:0009266,response to temperature stimulus; GO:0006351,transcr…	--
gene-LOC110113590	102.57	108.57	106	13.1	13.07	9.88	1242	1341	1312	180	172	119	-2.97761	2.48556e-36	1.29882e-33	down	NW_018309043.1	934025	943158	+	LOC110113590	--	--	--	LOW QUALITY PROTEIN: NAD(P)H-quinone oxidoreductase subunit N, chloroplastic [Dendrobium catenatum]	RecName: Full=NAD(P)H-quinone oxidoreductase subunit N, chloroplastic {ECO:0000305}; EC=1.6.5.- {ECO:0000305}; AltName: Full=NAD(P)H dehydrogenase subunit N {ECO:0000303|PubMed:21785130}; Short=NDH subunit N {ECO:0000305}; Short=NDH-N {ECO:0000303|PubMed:15608332}; AltName: Full=NADH-plastoquinone oxidoreductase subunit N {ECO:0000305}; Flags: Precursor;	SubName: Full=NADH dehydrogenase-like complex N {ECO:0000313|EMBL:AKG62823.1};	--	GO:0009507,chloroplast; GO:0009941,chloroplast envelope; GO:0009535,chloroplast thylakoid membrane; GO:0010598,NAD(P)H dehydrogenase complex (plastoquinone); GO:0016655,oxidoreductase activity, acting on NAD(P)H, quinone or similar compound as acceptor; GO:0048038,quinone binding; GO:0009817,defense response to fungus, incompatible interaction; GO:0010258,NADH dehydrogenase complex (plastoquinone…	PF11909.8:NADH-quinone oxidoreductase cyanobacterial subunit N
novel.7603	0.108662	0.037151	0.084866	2.99444	2.14789	2.32078	20	7	17	623	431	429	5.16435	2.94186e-36	1.50309e-33	up	NW_018306120.1	164729	167644	.	--	--	K03515 DNA repair protein REV1 [EC:2.7.7.-] | (RefSeq) uncharacterized protein LOC107894697 (A)	--	Retrovirus-related Pol polyprotein from transposon TNT 1-94 [Morus notabilis]	RecName: Full=Retrovirus-related Pol polyprotein from transposon TNT 1-94; Includes: RecName: Full=Protease; EC=3.4.23.-; Includes: RecName: Full=Reverse transcriptase; EC=2.7.7.49; Includes: RecName: Full=Endonuclease;	SubName: Full=Retrovirus-related Pol polyprotein from transposon TNT 1-94 {ECO:0000313|EMBL:EXC35359.1};	FOG: Transposon-encoded proteins with TYA, reverse transcriptase, integrase domains in various combinations	GO:0004190,aspartic-type endopeptidase activity; GO:0004519,endonuclease activity; GO:0003676,nucleic acid binding; GO:0003964,RNA-directed DNA polymerase activity; GO:0008270,zinc ion binding; GO:0015074,DNA integration	--
gene-LOC110114623	2.28	2.27	1.57	20.13	20.71	17.71	77	78	54	770	759	594	3.42178	6.99527e-36	3.49642e-33	up	NW_018312303.1	189104	211633	-	LOC110114623	--	K03063 26S proteasome regulatory subunit T3 | (RefSeq) 26S protease regulatory subunit 6B homolog (A)	ko03050: Proteasome	putative BTB/POZ domain-containing protein At3g08660 [Dendrobium catenatum]	RecName: Full=BTB/POZ domain-containing protein At3g08570;	SubName: Full=BTB/POZ domain-containing protein {ECO:0000313|EMBL:PKU86026.1};	--	GO:0016567,protein ubiquitination	PF03000.14:NPH3 family
gene-LOC110105422	1.06	0.8	0.55	82.93	40.8	24.9	51	39	27	4524	2132	1191	6.12139	1.28506e-35	6.28642e-33	up	NW_018288000.1	264781	268211	-	LOC110105422	--	--	--	WEB family protein At3g02930, chloroplastic-like [Dendrobium catenatum]	RecName: Full=Putative WEB family protein At1g65010, chloroplastic; Flags: Precursor;	SubName: Full=WEB family protein {ECO:0000313|EMBL:PKU70215.1};	--	GO:0009507,chloroplast; GO:0005875,microtubule associated complex; GO:0000795,synaptonemal complex; GO:0007131,reciprocal meiotic recombination	PF05701.11:Weak chloroplast movement under blue light
gene-LOC110105653	324.08	532.21	251.37	0.91	2.21	4.68	4731	7925	3751	15	35	68	-7.02181	3.56253e-35	1.70645e-32	down	NW_018289527.1	230073	235555	+	LOC110105653	--	K11253 histone H3 | (RefSeq) histone H3.4-like (A)	--	histone H3.4-like [Dendrobium catenatum]	RecName: Full=Histone H3-like centromeric protein HTR12; AltName: Full=Centromeric histone CENH3;	SubName: Full=Histone H3-like centromeric protein HTR12 {ECO:0000313|EMBL:PKA51165.1};	Histones H3 and H4	GO:0000785,chromatin; GO:0000775,chromosome, centromeric region; GO:0000777,condensed chromosome kinetochore; GO:0000786,nucleosome; GO:0005634,nucleus; GO:0031492,nucleosomal DNA binding; GO:0046982,protein heterodimerization activity; GO:0051301,cell division; GO:0034508,centromere complex assembly; GO:0009567,double fertilization forming a zygote and endosperm; GO:0051321,meiotic cell cycle; G…	PF00125.24:Core histone H2A/H2B/H3/H4
novel.10112	4.77629	1.72918	4.3498	77.3947	75.383	60.5463	162	61	152	2964	2786	2058	4.47883	6.81756e-35	3.19897e-32	up	NW_018322789.1	34	570	.	--	--	--	--	--	--	--	--	--	--
novel.7898	41.331	35.3928	28.8123	0	0.226514	0	1005	881	719	0	6	0	-8.67396	8.08176e-35	3.71632e-32	down	NW_018308097.1	1	385	+	--	--	K23947 2-oxoglutarate-dependent dioxygenase [EC:1.14.11.-] | (RefSeq) 2-oxoglutarate-dependent dioxygenase DAO-like (A)	ko00380: Tryptophan metabolism	2-oxoglutarate-dependent dioxygenase DAO-like [Dendrobium catenatum]	RecName: Full=2-oxoglutarate-dependent dioxygenase DAO; EC=1.14.11.-; AltName: Full=Protein DIOXYGENASE FOR AUXIN OXIDATION;	SubName: Full=Gibberellin 2-beta-dioxygenase 8 {ECO:0000313|EMBL:PKU82814.1};	Iron/ascorbate family oxidoreductases	GO:0051213,dioxygenase activity; GO:0046872,metal ion binding; GO:0009852,auxin catabolic process	PF14226.6:non-haem dioxygenase in morphine synthesis N-terminal
gene-LOC110095985	7.04	6.14	4.75	35.08	34.37	43.48	290	258	200	1641	1540	1783	2.82005	1.01452e-34	4.57369e-32	up	NW_018267193.1	172914	178723	-	LOC110095985	--	K00844 hexokinase [EC:2.7.1.1] | (RefSeq) hexokinase-1-like (A)	ko00010: Glycolysis / Gluconeogenesis; ko00051: Fructose and mannose metabolism; ko00052: Galactose metabolism; ko00500: Starch and sucrose metabolism; ko00520: Amino sugar and nucleotide sugar metabolism; ko01200: Carbon metabolism	hexokinase-1-like [Dendrobium catenatum]	RecName: Full=Hexokinase-1; EC=2.7.1.1; AltName: Full=Protein GLUCOSE INSENSITIVE 2;	SubName: Full=Hexokinase-1 {ECO:0000313|EMBL:PKU80034.1};	Hexokinase	GO:0005829,cytosol; GO:0016021,integral component of membrane; GO:0016020,membrane; GO:0005741,mitochondrial outer membrane; GO:0005739,mitochondrion; GO:0005634,nucleus; GO:0009536,plastid; GO:0043234,NA; GO:0005774,vacuolar membrane; GO:0005773,vacuole; GO:0005524,ATP binding; GO:0001047,core promoter binding; GO:0008865,fructokinase activity; GO:0004340,glucokinase activity; GO:0005536,glucose…	PF03727.16:Hexokinase
gene-LOC110110532	124.63	125.03	151.49	5.12	9.93	8.34	1501	1536	1865	70	130	100	-3.93956	2.2814e-34	1.00873e-31	down	NW_018300939.1	789174	791340	-	LOC110110532	--	--	--	uncharacterized protein LOC110110532 [Dendrobium catenatum]	RecName: Full=Protein MARD1 {ECO:0000303|PubMed:15159630}; AltName: Full=Mediator of ABA-regulated dormancy1 {ECO:0000303|PubMed:15159630}; AltName: Full=Senescence-associated protein SAG102 {ECO:0000303|PubMed:11402199};	SubName: Full=Uncharacterized protein {ECO:0000313|EMBL:PKU73833.1};	--	GO:0010494,cytoplasmic stress granule; GO:0000932,P-body; GO:0046872,metal ion binding; GO:0009737,response to abscisic acid; GO:0010162,seed dormancy process	PF04570.14:zinc-finger of the FCS-type, C2-C2
gene-LOC110101875	4.16	1.97	2.72	29.32	25.3	24.96	327	158	218	2614	2160	1951	3.35566	3.8241e-34	1.65894e-31	up	NW_018281164.1	1961516	1967920	-	LOC110101875	--	K05666 ATP-binding cassette, subfamily C (CFTR/MRP), member 2 | (RefSeq) ABC transporter C family member 3-like (A)	ko02010: ABC transporters	ABC transporter C family member 3-like [Dendrobium catenatum]	RecName: Full=ABC transporter C family member 3; Short=ABC transporter ABCC.3; Short=AtABCC3; EC=3.6.3.44; AltName: Full=ATP-energized glutathione S-conjugate pump 3; AltName: Full=Glutathione S-conjugate-transporting ATPase 3; AltName: Full=Multidrug resistance-associated protein 3;	SubName: Full=ABC transporter C family member 3 {ECO:0000313|EMBL:PKU72988.1};	Multidrug resistance-associated protein/mitoxantrone resistance protein, ABC superfamily	GO:0048046,apoplast; GO:0016021,integral component of membrane; GO:0000325,plant-type vacuole; GO:0009506,plasmodesma; GO:0005774,vacuolar membrane; GO:0005773,vacuole; GO:0005524,ATP binding; GO:0042626,ATPase activity, coupled to transmembrane movement of substances; GO:0010290,chlorophyll catabolite transmembrane transporter activity; GO:0015431,glutathione S-conjugate-exporting ATPase activit…	PF00664.23:ABC transporter transmembrane region
gene-LOC110109871	119.08	16.65	104.64	0.33	0.22	0.4	6584	939	5914	21	13	22	-7.78128	5.00324e-34	2.13027e-31	down	NW_018300757.1	16306	20635	+	LOC110109871	--	K15078 structure-specific endonuclease subunit SLX1 [EC:3.6.1.-] | (RefSeq) putative disease resistance protein RGA1 (A)	--	putative disease resistance RPP13-like protein 1 [Dendrobium catenatum]	RecName: Full=Putative disease resistance RPP13-like protein 1;	SubName: Full=Disease resistance RPP13-like protein 1 {ECO:0000313|EMBL:PKU77941.1};	Apoptotic ATPase	GO:0005886,plasma membrane; GO:0043531,ADP binding; GO:0005524,ATP binding; GO:0009626,plant-type hypersensitive response; GO:0007165,signal transduction	PF00931.22:NB-ARC domain
gene-LOC110094009	16.08	10.38	16.87	87.63	115.66	108.79	618	407	663	3824	4834	4162	3.02326	5.29268e-34	2.21253e-31	up	NW_018323648.1	68311	136564	+	LOC110094009	--	K00276 primary-amine oxidase [EC:1.4.3.21] | (RefSeq) uncharacterized protein LOC110094009 (A)	ko00260: Glycine, serine and threonine metabolism; ko00350: Tyrosine metabolism; ko00360: Phenylalanine metabolism; ko00410: beta-Alanine metabolism; ko00950: Isoquinoline alkaloid biosynthesis; ko00960: Tropane, piperidine and pyridine alkaloid biosynthesis	uncharacterized protein LOC110094009 [Dendrobium catenatum]	RecName: Full=Primary amine oxidase 2; EC=1.4.3.21 {ECO:0000250|UniProtKB:P12807}; AltName: Full=Amine oxidase [copper-containing] 2; Flags: Precursor;	SubName: Full=Primary amine oxidase {ECO:0000313|EMBL:PKA57791.1}; EC=1.4.3.21 {ECO:0000313|EMBL:PKA57791.1};	Copper amine oxidase	GO:0052595,aliphatic-amine oxidase activity; GO:0052594,aminoacetone:oxygen oxidoreductase(deaminating) activity; GO:0005507,copper ion binding; GO:0052596,phenethylamine:oxygen oxidoreductase (deaminating) activity; GO:0008131,primary amine oxidase activity; GO:0048038,quinone binding; GO:0052593,tryptamine:oxygen oxidoreductase (deaminating) activity; GO:0009308,amine metabolic process	PF01179.20:Copper amine oxidase, enzyme domain
novel.7589	0.033389	0.114155	0.016258	5.05699	6.79303	6.62922	4	15	3	685	888	797	6.81395	9.49539e-34	3.89854e-31	up	NW_018306109.1	183288	185185	+	--	--	K19525 vacuolar protein sorting-associated protein 13A/C | (RefSeq) uncharacterized protein LOC110098611 (A)	--	uncharacterized protein LOC110737482 [Chenopodium quinoa]	RecName: Full=RNA-directed DNA polymerase homolog; EC=2.7.7.48; AltName: Full=Reverse transcriptase homolog;	SubName: Full=Uncharacterized protein {ECO:0000313|EMBL:CAN78588.1};	FOG: Transposon-encoded proteins with TYA, reverse transcriptase, integrase domains in various combinations	GO:0005739,mitochondrion; GO:0003968,RNA-directed 5'-3' RNA polymerase activity; GO:0003964,RNA-directed DNA polymerase activity	PF00078.27:Reverse transcriptase (RNA-dependent DNA polymerase)
gene-LOC110113826	572.09	683.26	632.48	2688.47	2790.2	2861.53	16028	19526	18113	85496	84987	79784	2.29517	9.79305e-34	3.95021e-31	up	NW_018310674.1	332968	336657	+	LOC110113826	--	K03231 elongation factor 1-alpha | (RefSeq) elongation factor 1-alpha-like (A)	ko03013: RNA transport	elongation factor 1-alpha-like [Dendrobium catenatum]	RecName: Full=Elongation factor 1-alpha; Short=EF-1-alpha;	SubName: Full=Elongation factor 1-alpha {ECO:0000313|EMBL:PKU75137.1};	Translation elongation factor EF-1 alpha/Tu	GO:0005737,cytoplasm; GO:0005525,GTP binding; GO:0003924,GTPase activity; GO:0003746,translation elongation factor activity	PF00009.27:Elongation factor Tu GTP binding domain
gene-LOC110103431	64.88	76.05	85.96	11.24	10.77	11.34	3839	4590	5199	755	693	668	-2.61453	1.11853e-33	4.42483e-31	down	NW_018283618.1	243440	288482	+	LOC110103431	--	K11835 ubiquitin carboxyl-terminal hydrolase 4/11 [EC:3.4.19.12] | (RefSeq) ubiquitin carboxyl-terminal hydrolase 5-like isoform X1 (A)	--	ubiquitin carboxyl-terminal hydrolase 5 isoform X1 [Dendrobium catenatum]	RecName: Full=Ubiquitin carboxyl-terminal hydrolase 5; EC=3.4.19.12; AltName: Full=Deubiquitinating enzyme 5; Short=AtUBP5; AltName: Full=Ubiquitin thioesterase 5; AltName: Full=Ubiquitin-specific-processing protease 5;	SubName: Full=Ubiquitin carboxyl-terminal hydrolase 5 {ECO:0000313|EMBL:PKU81052.1};	Ubiquitin C-terminal hydrolase	GO:0005634,nucleus; GO:0004843,thiol-dependent ubiquitin-specific protease activity; GO:0016579,protein deubiquitination; GO:0006511,ubiquitin-dependent protein catabolic process	PF00443.29:Ubiquitin carboxyl-terminal hydrolase
gene-LOC110105957	16.34	36.16	16.82	992.5	617.7	623.36	210	474	221	14479	8631	7973	5.13582	1.13546e-33	4.42483e-31	up	NW_018290400.1	265396	266190	+	LOC110105957	--	K13993 HSP20 family protein | (RefSeq) 16.9 kDa class I heat shock protein 1-like (A)	ko04141: Protein processing in endoplasmic reticulum	16.9 kDa class I heat shock protein 1-like [Dendrobium catenatum]	RecName: Full=17.4 kDa class I heat shock protein; AltName: Full=17.4 kDa heat shock protein; Short=OsHsp17.4;	SubName: Full=17.9 kDa class I heat shock protein {ECO:0000313|EMBL:PKU75760.1};	Molecular chaperone (small heat-shock protein Hsp26/Hsp42)	GO:0005737,cytoplasm; GO:0046685,response to arsenic-containing substance; GO:0046686,response to cadmium ion; GO:0046688,response to copper ion; GO:0045471,response to ethanol; GO:0009408,response to heat; GO:0042542,response to hydrogen peroxide	PF00011.21:Hsp20/alpha crystallin family
gene-LOC110101088	8.68	6.43	6.04	0.08	0.04	0.1	454	343	323	5	2	5	-6.45499	1.7898e-33	6.85853e-31	down	NW_018279437.1	33044	36554	-	LOC110101088	--	K00924 kinase [EC:2.7.1.-] | (RefSeq) receptor protein kinase CLAVATA1-like (A)	--	leucine-rich repeat receptor-like protein kinase TDR [Dendrobium catenatum]	RecName: Full=Leucine-rich repeat receptor-like protein kinase TDR; EC=2.7.11.1; AltName: Full=Protein PHLOEM INTERCALATED WITH XYLEM {ECO:0000303|PubMed:17570668}; AltName: Full=Tracheary element differentiation inhibitory factor receptor {ECO:0000303|PubMed:18812507}; Short=AtTDR {ECO:0000303|PubMed:18812507}; Short=TDIF receptor {ECO:0000303|PubMed:18812507}; Flags: Precursor;	SubName: Full=Leucine-rich repeat receptor-like protein kinase TDR {ECO:0000313|EMBL:PKU67494.1};	--	GO:0016021,integral component of membrane; GO:0005886,plasma membrane; GO:0005524,ATP binding; GO:0004674,protein serine/threonine kinase activity; GO:0051301,cell division; GO:0010087,phloem or xylem histogenesis; GO:0010067,procambium histogenesis; GO:0010223,secondary shoot formation; GO:0010089,xylem development	PF00069.25:Protein kinase domain
gene-LOC110097939	9.36	10.16	10.35	0.47	0.22	0.26	435	482	492	25	11	12	-4.81328	2.4669e-33	9.2982e-31	down	NW_018270297.1	61189	64219	+	LOC110097939	--	K08332 vacuolar protein 8 | (RefSeq) U-box domain-containing protein 43-like (A)	--	U-box domain-containing protein 44-like [Dendrobium catenatum]	RecName: Full=U-box domain-containing protein 44; EC=2.3.2.27; AltName: Full=Plant U-box protein 44; AltName: Full=Protein SENESCENCE-ASSOCIATED E3 UBIQUITIN LIGASE 1; AltName: Full=RING-type E3 ubiquitin transferase PUB44 {ECO:0000305};	SubName: Full=U-box domain-containing protein 44 {ECO:0000313|EMBL:PKU79933.1};	FOG: Armadillo/beta-catenin-like repeats	GO:0005737,cytoplasm; GO:0005634,nucleus; GO:0005886,plasma membrane; GO:0070696,transmembrane receptor protein serine/threonine kinase binding; GO:0004842,ubiquitin-protein transferase activity; GO:0010150,leaf senescence; GO:0090359,negative regulation of abscisic acid biosynthetic process; GO:0010115,regulation of abscisic acid biosynthetic process; GO:0010380,regulation of chlorophyll biosynt…	PF00514.23:Armadillo/beta-catenin-like repeat
gene-LOC110098252	385.98	931.3	389.71	0	0	0.47	2496	6143	2576	0	0	3	-11.8079	4.01451e-33	1.48874e-30	down	NW_018254429.1	845331	845984	+	LOC110098252	--	K01513 ectonucleotide pyrophosphatase/phosphodiesterase family member 1/3 [EC:3.1.4.1 3.6.1.9] | (RefSeq) uncharacterized protein LOC109769794 (A)	ko00230: Purine metabolism; ko00240: Pyrimidine metabolism; ko00500: Starch and sucrose metabolism; ko00740: Riboflavin metabolism; ko00760: Nicotinate and nicotinamide metabolism; ko00770: Pantothenate and CoA biosynthesis	uncharacterized protein LOC110098252 isoform X1 [Dendrobium catenatum]	--	SubName: Full=Uncharacterized protein {ECO:0000313|EMBL:PKU84282.1};	--	--	PF09713.10:Plant protein 1589 of unknown function (A_thal_3526)
novel.491	2.54624	3.8984	2.48277	42.9284	63.3911	48.5971	42	66	42	796	1134	800	4.25829	4.46149e-33	1.62823e-30	up	NW_018257000.1	10184	10443	.	--	--	--	--	--	--	--	--	--	--
gene-LOC110113374	34.15	24.09	22.69	2.03	2.79	2.25	991	713	673	67	88	65	-3.33859	6.50785e-33	2.33795e-30	down	NW_018308798.1	111259	127193	+	LOC110113374	--	K16075 magnesium transporter | (RefSeq) magnesium transporter MRS2-F-like (A)	--	magnesium transporter MRS2-F-like isoform X1 [Dendrobium catenatum]	RecName: Full=Magnesium transporter MRS2-F;	SubName: Full=Magnesium transporter MRS2-F {ECO:0000313|EMBL:PKU75270.1};	Magnesium transporters: CorA family	GO:0016021,integral component of membrane; GO:0015095,magnesium ion transmembrane transporter activity	PF01544.18:CorA-like Mg2+ transporter protein
gene-LOC110096466	0.1	0.08	0.05	4.25	4.98	4.64	6	5	3	285	320	273	6.05891	1.16809e-32	4.1318e-30	up	NW_018267367.1	343010	353121	-	LOC110096466	--	--	--	ETO1-like protein 1 isoform X1 [Dendrobium catenatum]	RecName: Full=ETO1-like protein 1; AltName: Full=Ethylene overproducer 1-like protein 1;	SubName: Full=ETO1-like protein 1 {ECO:0000313|EMBL:PKU85550.1};	--	GO:0005622,intracellular; GO:0009873,ethylene-activated signaling pathway; GO:0016567,protein ubiquitination; GO:0010364,regulation of ethylene biosynthetic process	PF07719.17:Tetratricopeptide repeat
gene-LOC110113139	0	0	0	50.96	55.21	62.53	0	0	0	3284	3408	3533	14.2648	1.20935e-32	4.21294e-30	up	NW_018308748.1	43106	70018	-	LOC110113139	--	K01188 beta-glucosidase [EC:3.2.1.21] | (RefSeq) lactase-phlorizin hydrolase-like (A)	ko00460: Cyanoamino acid metabolism; ko00500: Starch and sucrose metabolism; ko00940: Phenylpropanoid biosynthesis	lactase-phlorizin hydrolase-like [Dendrobium catenatum]	RecName: Full=Beta-glucosidase 22; Short=Os5bglu22; EC=3.2.1.21; Flags: Precursor;	SubName: Full=Uncharacterized protein {ECO:0000313|EMBL:CCB59962.1};	Beta-glucosidase, lactase phlorizinhydrolase, and related proteins	GO:0008422,beta-glucosidase activity; GO:0102483,scopolin beta-glucosidase activity; GO:0005975,carbohydrate metabolic process; GO:1901657,glycosyl compound metabolic process	PF00232.18:Glycosyl hydrolase family 1
gene-LOC110107981	4.54	8.44	14.45	372.04	339.18	258.46	165	313	537	15354	13407	9352	5.28306	1.33651e-32	4.58199e-30	up	NW_018295004.1	253395	256433	+	LOC110107981	--	--	--	uncharacterized protein LOC110107981 [Dendrobium catenatum]	--	SubName: Full=Uncharacterized protein {ECO:0000313|EMBL:PKU76839.1};	--	--	PF13431.6:Tetratricopeptide repeat
novel.6915	0.188158	0.110281	0.114338	6.5293	4.43496	5.08022	10	7	7	393	257	271	5.3405	1.35515e-32	4.58199e-30	up	NW_018300887.1	304	1145	.	--	--	K19525 vacuolar protein sorting-associated protein 13A/C | (RefSeq) uncharacterized protein LOC110098611 (A)	--	gag-pol polyprotein, putative [Asparagus officinalis]	RecName: Full=Uncharacterized mitochondrial protein AtMg00860; AltName: Full=ORF158;	SubName: Full=Gag-pol polyprotein, putative {ECO:0000313|EMBL:ABD63193.1};	FOG: Transposon-encoded proteins with TYA, reverse transcriptase, integrase domains in various combinations	GO:0005739,mitochondrion	PF17919.1:RNase H-like domain found in reverse transcriptase
novel.9700	0.689276	0.339203	0.972193	18.3481	32.446	23.3021	16	9	23	478	815	539	5.35286	1.93113e-32	6.43486e-30	up	NW_018319746.1	685	1049	.	--	--	--	--	hypothetical protein MA16_Dca026993 [Dendrobium catenatum]	--	SubName: Full=Uncharacterized protein {ECO:0000313|EMBL:PKU63611.1};	--	--	--
novel.5719	5.17536	2.36762	6.07076	275.618	112.547	131.799	88	42	106	5268	2076	2236	5.41306	2.09304e-32	6.87474e-30	up	NW_018292902.1	103866	104133	.	--	--	K11279 nucleosome assembly protein 1-like 1 | (RefSeq) nucleosome assembly protein 1;2-like isoform X1 (A)	--	nucleosome assembly protein 1;2-like isoform X2 [Dendrobium catenatum]	RecName: Full=Nucleosome assembly protein 1;4; Short=NtNAP1;4; AltName: Full=Nucleosome assembly protein 1-like 4; Short=NtNAP1_L4;	SubName: Full=Uncharacterized protein {ECO:0000313|EMBL:PKU77730.1};	Nucleosome assembly protein NAP-1	GO:0005737,cytoplasm; GO:0005634,nucleus; GO:0006334,nucleosome assembly	--
gene-LOC110116495	3.69	4.12	3.28	63.48	29.64	52.1	315	359	286	6151	2751	4426	3.85932	5.05294e-32	1.6363e-29	up	NW_018317430.1	18095	35118	+	LOC110116495	--	K05666 ATP-binding cassette, subfamily C (CFTR/MRP), member 2 | (RefSeq) ABC transporter C family member 10-like (A)	ko02010: ABC transporters	ABC transporter C family member 10-like [Dendrobium catenatum]	RecName: Full=ABC transporter C family member 10; Short=ABC transporter ABCC.10; Short=AtABCC10; EC=3.6.3.44; AltName: Full=ATP-energized glutathione S-conjugate pump 14; AltName: Full=Glutathione S-conjugate-transporting ATPase 14; AltName: Full=Multidrug resistance-associated protein 14;	SubName: Full=ABC transporter C family member 10 {ECO:0000313|EMBL:PKU82340.1};	Multidrug resistance-associated protein/mitoxantrone resistance protein, ABC superfamily	GO:0016021,integral component of membrane; GO:0000325,plant-type vacuole; GO:0005774,vacuolar membrane; GO:0005524,ATP binding; GO:0042626,ATPase activity, coupled to transmembrane movement of substances; GO:0008559,xenobiotic transmembrane transporting ATPase activity; GO:0055085,transmembrane transport	PF00005.27:ABC transporter
gene-LOC110098472	2.94	10.09	2.65	805.29	509.79	370.76	38	133	35	11807	7159	4766	6.85971	5.62208e-32	1.79532e-29	up	NW_018272259.1	53311	54109	-	LOC110098472	--	K13993 HSP20 family protein | (RefSeq) 17.6 kDa class I heat shock protein-like (A)	ko04141: Protein processing in endoplasmic reticulum	17.6 kDa class I heat shock protein-like [Dendrobium catenatum]	RecName: Full=18.5 kDa class I heat shock protein; AltName: Full=HSP 18.5;	SubName: Full=18.5 kDa class I heat shock protein {ECO:0000313|EMBL:PKU87232.1};	Molecular chaperone (small heat-shock protein Hsp26/Hsp42)	GO:0005737,cytoplasm	PF00011.21:Hsp20/alpha crystallin family
gene-LOC110115771	1.98	2.11	1.8	14.12	19	18.01	68	74	63	550	709	615	3.27789	8.1835e-32	2.57747e-29	up	NW_018314515.1	657795	660067	-	LOC110115771	--	K08139 MFS transporter, SP family, sugar:H+ symporter | (RefSeq) hypothetical protein (A)	--	hexose carrier protein HEX6-like [Dendrobium catenatum]	RecName: Full=Hexose carrier protein HEX6;	SubName: Full=Hexose carrier protein HEX6 {ECO:0000313|EMBL:PKU66034.1};	Predicted transporter (major facilitator superfamily)	GO:0016021,integral component of membrane; GO:0015293,symporter activity; GO:0008643,carbohydrate transport	PF00083.24:Sugar (and other) transporter
gene-LOC110094142	6.72	4.8	6.66	45.04	41.96	33.89	144	105	146	1096	978	723	2.90446	2.00868e-31	6.24101e-29	up	NW_018323679.1	6692	23279	+	LOC110094142	--	--	--	uncharacterized protein LOC110094142 [Dendrobium catenatum]	--	SubName: Full=Uncharacterized protein {ECO:0000313|EMBL:PKU87261.1};	--	--	PF01197.18:Ribosomal protein L31
novel.8580	31.0757	36.4916	30.4237	0.136139	0	0	809	972	813	4	0	0	-9.27753	2.3248e-31	7.1269e-29	down	NW_018312336.1	272519	272930	.	--	--	--	--	hypothetical protein MA16_Dca009839 [Dendrobium catenatum]	--	SubName: Full=Uncharacterized protein {ECO:0000313|EMBL:PKU87667.1};	--	--	--
gene-LOC110113394	60.6	60.18	55.43	363.3	273.62	435.72	385	390	360	2620	1890	2755	2.76085	3.12111e-31	9.37586e-29	up	NW_018308807.1	106823	112594	-	LOC110113394	--	--	--	uncharacterized protein LOC110113394 [Dendrobium catenatum]	--	SubName: Full=Uncharacterized protein {ECO:0000313|EMBL:PKA51561.1};	Huntingtin interacting protein HYPK	--	--
novel.3530	0.671875	0.876798	0.488896	8.68245	8.76287	10.4243	36	48	27	525	511	559	3.92298	3.13997e-31	9.37586e-29	up	NW_018278357.1	6	852	.	--	--	K00365 urate oxidase [EC:1.7.3.3] | (RefSeq) uricase-like (A)	ko00230: Purine metabolism; ko00232: Caffeine metabolism	uncharacterized protein LOC110107714 [Dendrobium catenatum]	--	SubName: Full=Uncharacterized protein {ECO:0000313|EMBL:PKU67640.1};	--	--	PF03732.17:Retrotransposon gag protein
gene-LOC110116061	0.07	0.21	0.14	10.29	15.95	12.09	2	6	4	326	484	336	6.65527	4.13382e-31	1.21852e-28	up	NW_018262429.1	288789	318816	+	LOC110116061	--	K18873 pathogen-induced protein kinase | (RefSeq) serine/threonine-protein kinase CDL1 (A)	ko04626: Plant-pathogen interaction	putative serine/threonine-protein kinase [Dendrobium catenatum]	RecName: Full=Cold-responsive protein kinase 1 {ECO:0000303|PubMed:28344081}; EC=2.7.11.1 {ECO:0000255|PROSITE-ProRule:PRU00159, ECO:0000269|PubMed:28344081};	SubName: Full=Putative LRR receptor-like serine/threonine-protein kinase {ECO:0000313|EMBL:PKU61476.1};	Serine/threonine protein kinase	GO:0005886,plasma membrane; GO:0005524,ATP binding; GO:0004674,protein serine/threonine kinase activity; GO:0033160,positive regulation of protein import into nucleus, translocation; GO:0046777,protein autophosphorylation; GO:0009409,response to cold; GO:0050826,response to freezing; GO:0009625,response to insect; GO:0002237,response to molecule of bacterial origin	PF07714.17:Protein tyrosine kinase
gene-LOC110093226	45.65	90.11	56.28	2.18	1.61	3.07	2014	4055	2538	109	77	135	-4.68223	4.75891e-31	1.38502e-28	down	NW_018321070.1	65520	80568	+	LOC110093226	--	--	--	uncharacterized protein LOC110093226 [Dendrobium catenatum]	RecName: Full=Centromere protein C {ECO:0000303|PubMed:15329494}; Short=AtCENP-C {ECO:0000303|PubMed:15329494}; Short=CENP-C {ECO:0000303|PubMed:15329494}; Short=CENP-C homolog {ECO:0000303|PubMed:15329494};	SubName: Full=Uncharacterized protein {ECO:0000313|EMBL:PKU61698.1};	--	GO:0000775,chromosome, centromeric region; GO:0000778,condensed nuclear chromosome kinetochore; GO:0000776,kinetochore; GO:0005634,nucleus; GO:0019237,centromeric DNA binding; GO:0051315,attachment of mitotic spindle microtubules to kinetochore; GO:0051455,attachment of spindle microtubules to kinetochore involved in homologous chromosome segregation; GO:0051301,cell division; GO:0051382,kinetoch…	--
gene-LOC110107677	12.06	9.57	12.44	50.92	67.2	57.32	351	284	370	1682	2126	1660	2.53378	8.30808e-31	2.38774e-28	up	NW_018294865.1	364480	399242	-	LOC110107677	--	K14295 nuclear pore complex protein Nup50 | (RefSeq) uncharacterized protein LOC110107677 isoform X1 (A)	ko03013: RNA transport	uncharacterized protein LOC110107677 isoform X1 [Dendrobium catenatum]	--	SubName: Full=Uncharacterized protein {ECO:0000313|EMBL:PKU72191.1};	Nuclear pore complex component NPAP60L/NUP50	--	--
gene-LOC110105315	8.69	7.79	6.83	32.87	27.8	36.43	525	480	422	2254	1826	2190	2.21996	8.54775e-31	2.4263e-28	up	NW_018287904.1	132087	189133	+	LOC110105315	--	K21842 protein EFR3 | (RefSeq) uncharacterized protein LOC110105315 isoform X1 (A)	--	uncharacterized protein LOC110105315 isoform X1 [Dendrobium catenatum]	--	SubName: Full=Uncharacterized protein {ECO:0000313|EMBL:PKU60976.1};	Putative transmembrane protein cmp44E	--	--
novel.2622	28.6775	20.5573	22.2587	0	0.144623	0	728	534	580	0	5	0	-8.43231	2.19745e-30	6.16142e-28	down	NW_018272315.1	366434	366835	.	--	--	--	--	--	--	--	--	--	--
gene-LOC110107917	68.29	135.62	67.24	0	0.24	0.18	775	1570	780	0	3	2	-9.22428	2.29976e-30	6.37061e-28	down	NW_018294925.1	99472	108676	+	LOC110107917	--	K12160 small ubiquitin-related modifier | (RefSeq) small ubiquitin-related modifier 1-like (A)	ko03013: RNA transport	small ubiquitin-related modifier 1-like [Dendrobium catenatum]	RecName: Full=Small ubiquitin-related modifier 2; Short=AtSUMO2;	SubName: Full=Small ubiquitin-related modifier 1 {ECO:0000313|EMBL:PKU84365.1};	Ubiquitin-like proteins	GO:0005737,cytoplasm; GO:0005634,nucleus; GO:0016925,protein sumoylation	PF11976.8:Ubiquitin-2 like Rad60 SUMO-like
novel.4072	38.6409	45.3563	31.4761	0	0	0.060652	1271	1527	1063	0	0	3	-10.2511	2.45367e-30	6.71606e-28	down	NW_018281353.1	10938	11458	.	--	--	--	--	Alpha-galactosidase [Dendrobium catenatum]	--	SubName: Full=Alpha-galactosidase {ECO:0000313|EMBL:PKU82603.1};	--	--	PF18680.1:Plasmodium host cell traversal SPECT1
gene-LOC110107069	2.89	1.76	1.18	43.55	48.36	27.57	79	49	33	1353	1439	751	4.54755	5.10205e-30	1.38007e-27	up	NW_018292827.1	227398	230715	-	LOC110107069	--	--	--	uncharacterized protein LOC110107069 [Dendrobium catenatum]	--	SubName: Full=Uncharacterized protein {ECO:0000313|EMBL:PKU87613.1};	--	--	--
gene-LOC110099334	15.96	19.26	19.39	0.86	0.41	0.49	360	443	447	22	10	11	-4.80185	5.47499e-30	1.46373e-27	down	NW_018256672.1	239447	242430	+	LOC110099334	--	K09519 DnaJ homolog subfamily B member 13 | (RefSeq) dnaJ homolog subfamily B member 13-like isoform X1 (A)	--	dnaJ homolog subfamily B member 13-like isoform X1 [Dendrobium catenatum]	RecName: Full=DnaJ protein homolog 1; Short=DNAJ-1; Flags: Precursor; Fragment;	SubName: Full=Chaperone protein dnaJ 2 {ECO:0000313|EMBL:PKU74575.1};	Molecular chaperone (DnaJ superfamily)	GO:0016020,membrane; GO:0031072,heat shock protein binding; GO:0046872,metal ion binding; GO:0051082,unfolded protein binding; GO:0006457,protein folding	PF01556.18:DnaJ C terminal domain
gene-LOC110099535	9.26	7.24	7.91	0	0	0.07	649	518	567	0	0	5	-8.34016	6.29339e-30	1.66319e-27	down	NW_018274656.1	219748	266158	+	LOC110099535	--	K10742 DNA replication ATP-dependent helicase Dna2 [EC:3.6.4.12] | (RefSeq) DNA replication ATP-dependent helicase/nuclease DNA2 isoform X1 (A)	ko03030: DNA replication	DNA replication ATP-dependent helicase/nuclease DNA2 isoform X1 [Dendrobium catenatum]	RecName: Full=Regulator of nonsense transcripts 1 homolog; EC=3.6.4.-; AltName: Full=ATP-dependent helicase UPF1;	SubName: Full=Regulator of nonsense transcripts 1 like {ECO:0000313|EMBL:PKU62171.1};	DNA replication helicase	GO:0005737,cytoplasm; GO:0005829,cytosol; GO:0000932,P-body; GO:0005886,plasma membrane; GO:0009506,plasmodesma; GO:0005524,ATP binding; GO:0003677,DNA binding; GO:0004386,helicase activity; GO:0003729,mRNA binding; GO:0008270,zinc ion binding; GO:0042742,defense response to bacterium; GO:0009867,jasmonic acid mediated signaling pathway; GO:0048571,long-day photoperiodism; GO:0000184,nuclear-tran…	PF08696.11:DNA replication factor Dna2
gene-LOC110112958	8.98	17.6	6.67	456.81	236.38	344	154	308	117	8894	4408	5872	5.09006	8.28315e-30	2.16416e-27	up	NW_018308070.1	383537	411934	-	LOC110112958	--	K12382 saposin | (RefSeq) prosaposin-like isoform X1 (A)	ko00600: Sphingolipid metabolism	uncharacterized protein LOC110112958 isoform X1 [Dendrobium catenatum]	--	SubName: Full=Uncharacterized protein {ECO:0000313|EMBL:PKU62219.1};	Prosaposin	--	PF03489.17:Saposin-like type B, region 2
novel.9051	24.2057	42.8481	38.9389	2.07323	1.23302	1.85996	1117	2024	1845	109	63	87	-4.21252	1.24733e-29	3.22233e-27	down	NW_018314949.1	4924	5654	.	--	--	K02943 large subunit ribosomal protein LP2 | (RefSeq) 60S acidic ribosomal protein P2A-like (A)	ko03010: Ribosome	hypothetical protein GLYMA_13G013900 [Glycine max]	RecName: Full=60S acidic ribosomal protein P2;	SubName: Full=Uncharacterized protein {ECO:0000313|EMBL:KRH17769.1};	60S acidic ribosomal protein P2	GO:0005840,ribosome; GO:0003735,structural constituent of ribosome; GO:0006414,translational elongation	--
gene-LOC110109325	144.29	265.43	137.02	3639.43	2686.32	2435.46	2153	4040	2090	61642	43579	36166	4.1362	1.93379e-29	4.94018e-27	up	NW_018298113.1	476456	477456	-	LOC110109325	--	K13993 HSP20 family protein | (RefSeq) small heat shock protein, chloroplastic-like (A)	ko04141: Protein processing in endoplasmic reticulum	small heat shock protein, chloroplastic-like [Dendrobium catenatum]	RecName: Full=Small heat shock protein, chloroplastic; Flags: Precursor;	SubName: Full=Small heat shock protein, chloroplastic {ECO:0000313|EMBL:PKU80431.1};	Molecular chaperone (small heat-shock protein Hsp26/Hsp42)	GO:0009570,chloroplast stroma	PF00011.21:Hsp20/alpha crystallin family
gene-LOC110091874	15.68	8.03	9.07	0.22	0.14	0.19	509	266	301	8	5	6	-5.72377	2.45779e-29	6.20983e-27	down	NW_018317632.1	473546	481432	+	LOC110091874	--	K16675 palmitoyltransferase ZDHHC9/14/18 [EC:2.3.1.225] | (RefSeq) probable protein S-acyltransferase 1 isoform X1 (A)	--	probable protein S-acyltransferase 1 isoform X1 [Dendrobium catenatum]	RecName: Full=Probable protein S-acyltransferase 4; EC=2.3.1.225; AltName: Full=Probable palmitoyltransferase At3g56930; AltName: Full=Zinc finger DHHC domain-containing protein At3g56930;	SubName: Full=Putative S-acyltransferase {ECO:0000313|EMBL:PKU64247.1};	DHHC-type Zn-finger proteins	GO:0016021,integral component of membrane; GO:0005886,plasma membrane; GO:0035618,root hair; GO:0030140,trans-Golgi network transport vesicle; GO:0019706,protein-cysteine S-palmitoyltransferase activity; GO:0048767,root hair elongation	PF01529.20:DHHC palmitoyltransferase
gene-LOC110112125	6.02	4.88	5.2	21.37	23.1	22.4	162	134	143	653	676	600	2.22242	3.17272e-29	7.92905e-27	up	NW_018306111.1	94318	96078	+	LOC110112125	--	K13260 isoflavone/4'-methoxyisoflavone 2'-hydroxylase [EC:1.14.13.89 1.14.13.53] | (RefSeq) cytochrome P450 81E8-like (A)	ko00943: Isoflavonoid biosynthesis	isoflavone 2'-hydroxylase-like [Dendrobium catenatum]	RecName: Full=Isoflavone 2'-hydroxylase; EC=1.14.13.89; AltName: Full=CYP GE-3; AltName: Full=Cytochrome P450 81E1; AltName: Full=Cytochrome P450 91A4;	SubName: Full=Isoflavone 2'-hydroxylase {ECO:0000313|EMBL:PKU65919.1};	Cytochrome P450 CYP2 subfamily	GO:0016020,membrane; GO:0020037,heme binding; GO:0005506,iron ion binding; GO:0033773,isoflavone 2'-hydroxylase activity	PF00067.22:Cytochrome P450
gene-LOC110112066	0	0	0	93.32	120.68	99.74	0	0	0	1923	2382	1802	13.5186	4.30255e-29	1.0637e-26	up	NW_018306092.1	69258	75450	+	LOC110112066	--	--	--	clavaminate synthase-like protein At3g21360 [Dendrobium catenatum]	RecName: Full=Clavaminate synthase-like protein At3g21360; EC=1.-.-.-;	SubName: Full=Clavaminate synthase-like protein {ECO:0000313|EMBL:PKU85142.1};	--	GO:0005634,nucleus; GO:0046872,metal ion binding; GO:0016491,oxidoreductase activity	PF02668.16:Taurine catabolism dioxygenase TauD, TfdA family
gene-LOC110108890	23.07	27.03	21.26	116.56	102.59	129.09	553	661	521	3172	2674	3080	2.43827	4.5831e-29	1.12101e-26	up	NW_018297355.1	609028	630467	-	LOC110108890	--	K01803 triosephosphate isomerase (TIM) [EC:5.3.1.1] | (RefSeq) triosephosphate isomerase, cytosolic (A)	ko00010: Glycolysis / Gluconeogenesis; ko00051: Fructose and mannose metabolism; ko00562: Inositol phosphate metabolism; ko00710: Carbon fixation in photosynthetic organisms; ko01200: Carbon metabolism; ko01230: Biosynthesis of amino acids	triosephosphate isomerase, cytosolic [Dendrobium catenatum]	RecName: Full=Triosephosphate isomerase, cytosolic; Short=TIM; Short=Triose-phosphate isomerase; EC=5.3.1.1;	SubName: Full=Triosephosphate isomerase, cytosolic {ECO:0000313|EMBL:PKU68192.1};	Triosephosphate isomerase	GO:0005737,cytoplasm; GO:0004807,triose-phosphate isomerase activity; GO:0006094,gluconeogenesis; GO:0006096,glycolytic process; GO:0006098,pentose-phosphate shunt	PF00121.18:Triosephosphate isomerase
gene-LOC110100914	36.76	37.06	18.55	348.5	270.91	335.85	1438	1479	742	15476	11523	13076	3.52941	6.98044e-29	1.68941e-26	up	NW_018277688.1	179606	213143	-	LOC110100914	--	K14724 solute carrier family 9 (sodium/hydrogen exchanger), member 8 | (RefSeq) sodium/hydrogen exchanger 2-like (A)	--	sodium/hydrogen exchanger 2-like [Dendrobium catenatum]	RecName: Full=Sodium/hydrogen exchanger 2; AltName: Full=Na(+)/H(+) exchanger 2; Short=NHE-2;	SubName: Full=Sodium/hydrogen exchanger 2 {ECO:0000313|EMBL:PKU85319.1};	Sodium/hydrogen exchanger protein	GO:0016021,integral component of membrane; GO:0005886,plasma membrane; GO:0005774,vacuolar membrane; GO:0015386,potassium:proton antiporter activity; GO:0015385,sodium:proton antiporter activity; GO:0055075,potassium ion homeostasis; GO:0010107,potassium ion import; GO:0051453,regulation of intracellular pH; GO:0090333,regulation of stomatal closure; GO:0009651,response to salt stress; GO:0098719…	PF00999.21:Sodium/hydrogen exchanger family
gene-LOC110108958	140.72	111.18	36.39	0.61	0.79	0.17	1638	1320	433	8	10	2	-7.32673	1.10176e-28	2.63872e-26	down	NW_018297635.1	27805	28524	+	LOC110108958	--	K01051 pectinesterase [EC:3.1.1.11] | (RefSeq) putative pectinesterase/pectinesterase inhibitor 28 (A)	ko00040: Pentose and glucuronate interconversions	pectinesterase inhibitor 9-like [Dendrobium catenatum]	RecName: Full=Pectinesterase inhibitor 9 {ECO:0000305}; AltName: Full=Pectin methylesterase inhibitor 9 {ECO:0000303|PubMed:28034952}; Short=AtPMEI9 {ECO:0000303|PubMed:28034952}; Flags: Precursor;	SubName: Full=21 kDa protein {ECO:0000313|EMBL:PKU62003.1};	--	GO:0048046,apoplast; GO:0004857,enzyme inhibitor activity; GO:0046910,pectinesterase inhibitor activity	PF04043.15:Plant invertase/pectin methylesterase inhibitor
gene-LOC110092328	62.93	75.09	53.4	3.1	3.06	5.77	1644	2001	1426	92	87	150	-3.85807	1.40381e-28	3.32747e-26	down	NW_018318906.1	714306	730492	-	LOC110092328	--	K14491 two-component response regulator ARR-B family | (RefSeq) uncharacterized protein LOC100191412 (A)	ko04075: Plant hormone signal transduction	probable transcription factor GLK1 isoform X1 [Dendrobium catenatum]	RecName: Full=Transcription activator GLK1; AltName: Full=GBF'S PRO-RICH REGION-INTERACTING factor 1; AltName: Full=Golden2-like protein 1; Short=AtGLK1;	SubName: Full=Transcription activator GLK1 {ECO:0000313|EMBL:PKU73247.1};	--	GO:0005634,nucleus; GO:0003677,DNA binding; GO:1900056,negative regulation of leaf senescence; GO:0006355,regulation of transcription, DNA-templated; GO:0006351,transcription, DNA-templated	PF00249.31:Myb-like DNA-binding domain
gene-LOC110116624	0.94	1.05	1.21	7.06	6.71	6.6	74	85	98	634	577	520	2.82581	1.45938e-28	3.42388e-26	up	NW_018317465.1	320342	344865	+	LOC110116624	--	--	--	uncharacterized protein LOC110116624 [Dendrobium catenatum]	RecName: Full=COP1-interacting protein 7 {ECO:0000303|PubMed:9668129};	SubName: Full=Uncharacterized protein {ECO:0000313|EMBL:PKU67403.1};	--	GO:0005634,nucleus; GO:0005886,plasma membrane; GO:0009718,anthocyanin-containing compound biosynthetic process; GO:0015995,chlorophyll biosynthetic process; GO:0045893,positive regulation of transcription, DNA-templated; GO:0009416,response to light stimulus; GO:0006351,transcription, DNA-templated	--
novel.9109	0.474339	1.38389	0.828385	23.7632	24.9903	35.796	11	30	18	567	575	757	5.07657	1.72609e-28	4.00871e-26	up	NW_018315677.1	232	565	.	--	--	--	--	phospholipase A1-Igamma1, chloroplastic-like isoform X2 [Dendrobium catenatum]	--	SubName: Full=Phospholipase A1-Igamma2, chloroplastic {ECO:0000313|EMBL:PKU74782.1};	--	--	--
gene-LOC110115942	0	0	0	43.69	35.17	33.65	0	0	0	2140	1650	1445	13.2847	3.30197e-28	7.59188e-26	up	NW_018314623.1	102931	117706	+	LOC110115942	--	K02470 DNA gyrase subunit B [EC:5.6.2.2] | (RefSeq) AT-rich interactive domain-containing protein 1-like isoform X1 (A)	--	uncharacterized protein LOC110115942 [Dendrobium catenatum]	RecName: Full=AT-rich interactive domain-containing protein 2; Short=ARID domain-containing protein 2; AltName: Full=ARID and ELM2 domain-containing protein 2;	SubName: Full=AT-rich interactive domain-containing protein 2 {ECO:0000313|EMBL:PKU72070.1};	--	GO:0005634,nucleus; GO:0005773,vacuole; GO:0003677,DNA binding; GO:0006355,regulation of transcription, DNA-templated; GO:0006351,transcription, DNA-templated	PF00249.31:Myb-like DNA-binding domain
gene-LOC110093230	212.89	236.79	164.24	1352.84	2355.87	1758.86	1769	2007	1395	12760	21283	14545	3.31604	4.46962e-28	1.01748e-25	up	NW_018321072.1	420259	422852	+	LOC110093230	--	K03676 glutaredoxin 3 | (RefSeq) glutaredoxin (A)	--	glutaredoxin [Dendrobium catenatum]	RecName: Full=Glutaredoxin-C6; AltName: Full=Glutaredoxin-C2 homolog 1;	SubName: Full=Glutaredoxin {ECO:0000313|EMBL:PKA64588.1};	Glutaredoxin and related proteins	GO:0005737,cytoplasm; GO:0009055,electron transfer activity; GO:0015035,protein disulfide oxidoreductase activity; GO:0045454,cell redox homeostasis	PF00462.24:Glutaredoxin
gene-LOC110102215	48.88	31.17	29.79	1.14	0.41	1.47	870	566	542	23	8	26	-5.01875	5.72763e-28	1.29108e-25	down	NW_018281233.1	151649	168035	+	LOC110102215	--	K01054 acylglycerol lipase [EC:3.1.1.23] | (RefSeq) caffeoylshikimate esterase-like (A)	ko00561: Glycerolipid metabolism	caffeoylshikimate esterase-like [Dendrobium catenatum]	RecName: Full=Caffeoylshikimate esterase; EC=3.1.1.-; AltName: Full=Lysophospholipase 2; Short=LysoPL2;	SubName: Full=Uncharacterized protein {ECO:0000313|EMBL:PKU80083.1};	Lysophospholipase	GO:0005783,endoplasmic reticulum; GO:0005794,Golgi apparatus; GO:0005886,plasma membrane; GO:0009506,plasmodesma; GO:0003846,2-acylglycerol O-acyltransferase activity; GO:0090430,caffeoyl-CoA: alcohol caffeoyl transferase activity; GO:0016787,hydrolase activity; GO:0004622,lysophospholipase activity; GO:0009809,lignin biosynthetic process; GO:0006629,lipid metabolic process; GO:0046686,response t…	PF12146.8:Serine aminopeptidase, S33
gene-LOC110105958	228.05	323.08	302.57	11039.8	4501.73	4227.04	3049	4406	4135	167536	65434	56242	4.67414	5.80555e-28	1.29593e-25	up	NW_018290400.1	258057	258883	+	LOC110105958	--	K13993 HSP20 family protein | (RefSeq) 16.9 kDa class I heat shock protein 1-like (A)	ko04141: Protein processing in endoplasmic reticulum	16.9 kDa class I heat shock protein 1-like [Dendrobium catenatum]	RecName: Full=17.4 kDa class I heat shock protein; AltName: Full=17.4 kDa heat shock protein; Short=OsHsp17.4;	SubName: Full=17.9 kDa class I heat shock protein {ECO:0000313|EMBL:PKU75760.1};	Molecular chaperone (small heat-shock protein Hsp26/Hsp42)	GO:0005737,cytoplasm; GO:0046685,response to arsenic-containing substance; GO:0046686,response to cadmium ion; GO:0046688,response to copper ion; GO:0045471,response to ethanol; GO:0009408,response to heat; GO:0042542,response to hydrogen peroxide	PF00011.21:Hsp20/alpha crystallin family
novel.1245	2.31864	3.66512	2.08302	36.5353	67.0839	86.5077	75	121	69	1324	2345	2782	4.69293	6.38889e-28	1.41244e-25	up	NW_018262862.1	1	593	+	--	--	K01006 pyruvate, orthophosphate dikinase [EC:2.7.9.1] | (RefSeq) pyruvate, phosphate dikinase, chloroplastic (A)	ko00010: Glycolysis / Gluconeogenesis; ko00620: Pyruvate metabolism; ko00710: Carbon fixation in photosynthetic organisms; ko01200: Carbon metabolism	pyruvate, phosphate dikinase, chloroplastic [Dendrobium catenatum]	RecName: Full=Pyruvate, phosphate dikinase 2 {ECO:0000303|PubMed:1668653}; EC=2.7.9.1; AltName: Full=Pyruvate, orthophosphate dikinase 2;	RecName: Full=Pyruvate, phosphate dikinase {ECO:0000256|PIRNR:PIRNR000853}; EC=2.7.9.1 {ECO:0000256|PIRNR:PIRNR000853};	--	GO:0005737,cytoplasm; GO:0005524,ATP binding; GO:0016301,kinase activity; GO:0046872,metal ion binding; GO:0050242,pyruvate, phosphate dikinase activity; GO:0015979,photosynthesis; GO:0006090,pyruvate metabolic process	--
gene-LOC110112775	16.85	15.73	16.59	3.68	3.34	3.97	960	914	966	238	207	225	-2.00183	7.97407e-28	1.74609e-25	down	NW_018306523.1	10625	14148	-	LOC110112775	--	K15078 structure-specific endonuclease subunit SLX1 [EC:3.6.1.-] | (RefSeq) putative disease resistance protein RGA1 (A)	--	putative disease resistance protein RGA4 [Dendrobium catenatum]	RecName: Full=Putative disease resistance protein RGA4; AltName: Full=RGA4-blb;	SubName: Full=Disease resistance protein RGA4 {ECO:0000313|EMBL:PKU60960.1};	Apoptotic ATPase	GO:0043531,ADP binding; GO:0005524,ATP binding; GO:0006952,defense response	PF00931.22:NB-ARC domain
gene-LOC110108550	165.19	108.03	165.51	14.62	16.01	9.88	1613	1076	1652	162	170	96	-3.25863	9.98692e-28	2.16622e-25	down	NW_018260034.1	140651	141583	-	LOC110108550	--	--	--	uncharacterized protein LOC110108550 [Dendrobium catenatum]	--	SubName: Full=Uncharacterized protein {ECO:0000313|EMBL:PKU80283.1};	--	--	--
novel.7922	1.28537	0.978457	0.648823	10.6622	9.60389	8.70152	65	50	34	601	522	436	3.47071	1.59731e-27	3.43227e-25	up	NW_018308479.1	244	1105	+	--	--	--	--	--	--	--	--	--	--
gene-LOC110114826	111.24	99.01	120.84	3.92	8.31	8.76	1748	1587	1941	70	142	137	-3.81599	2.80397e-27	5.96935e-25	down	NW_018312373.1	247888	249658	-	LOC110114826	--	K14499 BRI1 kinase inhibitor 1 | (RefSeq) BRI1 kinase inhibitor 1 (A)	ko04075: Plant hormone signal transduction	BRI1 kinase inhibitor 1-like isoform X1 [Dendrobium catenatum]	RecName: Full=Probable BRI1 kinase inhibitor 1; AltName: Full=BRI1-KD interacting protein 119;	SubName: Full=BRI1 kinase inhibitor 1 {ECO:0000313|EMBL:PKU80961.1};	--	GO:0009742,brassinosteroid mediated signaling pathway; GO:0006629,lipid metabolic process	--
novel.10411	0.148528	0	0.192854	8.46216	7.93711	10.9223	6	0	8	387	350	443	6.50354	3.06584e-27	6.46695e-25	up	NW_018324529.1	185	824	.	--	--	K16196 eukaryotic translation initiation factor 2-alpha kinase 4 [EC:2.7.11.1] | (RefSeq) eIF-2-alpha kinase GCN2 (A)	ko04141: Protein processing in endoplasmic reticulum	putative mitochondrial protein [Dendrobium catenatum]	--	SubName: Full=Putative mitochondrial protein {ECO:0000313|EMBL:PKU83997.1};	FOG: Transposon-encoded proteins with TYA, reverse transcriptase, integrase domains in various combinations	--	PF17921.1:Integrase zinc binding domain
novel.10415	1.41466	1.38816	1.26621	16.2127	27.0946	21.5955	24	24	22	306	493	361	4.14107	3.22405e-27	6.73885e-25	up	NW_018324606.1	1	264	.	--	--	--	--	--	--	--	--	--	--
gene-LOC110108930	155.33	120.99	132.3	827.75	517.23	621.26	1577	1253	1373	9539	5709	6277	2.43218	3.97025e-27	8.22378e-25	up	NW_018297635.1	583152	599606	+	LOC110108930	--	--	--	uncharacterized protein LOC110108930 [Dendrobium catenatum]	--	SubName: Full=Uncharacterized protein {ECO:0000313|EMBL:PKU62021.1};	--	--	PF06522.11:NADH-ubiquinone reductase complex 1 MLRQ subunit
novel.716	0	0	0	41.4539	72.854	53.095	0	0	0	1328	2251	1509	13.2613	4.85986e-27	9.9766e-25	up	NW_018259720.1	199	647	+	--	--	K12878 THO complex subunit 1 | (RefSeq) THO complex subunit 1 (A)	ko03013: RNA transport; ko03040: Spliceosome	THO complex subunit 1 [Phalaenopsis equestris]	--	SubName: Full=THO complex subunit 1 isoform X2 {ECO:0000313|RefSeq:XP_008797926.1};	--	--	--
gene-LOC110094223	12.78	8.73	15.23	79.18	67.27	92.1	307	214	374	2159	1757	2202	2.86512	4.94541e-27	1.00624e-24	up	NW_018323710.1	244060	249117	-	LOC110094223	--	--	--	uncharacterized protein LOC110094223 [Dendrobium catenatum]	--	SubName: Full=Uncharacterized protein {ECO:0000313|EMBL:PKU86874.1};	--	--	--
gene-LOC110114413	60.44	60.34	68.21	6.93	9.1	8.42	599	610	691	78	98	83	-2.7917	5.07563e-27	1.02367e-24	down	NW_018260403.1	2787	3668	-	LOC110114413	--	K14595 abscisate beta-glucosyltransferase [EC:2.4.1.263] | (RefSeq) UDP-glucosyltransferase 73B2 (A)	ko00906: Carotenoid biosynthesis	CBS domain-containing protein CBSX2, chloroplastic-like [Dendrobium catenatum]	RecName: Full=CBS domain-containing protein CBSX2, chloroplastic; AltName: Full=CBS domain-containing protein 1; Short=AtCDCP1; AltName: Full=Protein LOSS OF THE TIMING OF ET AND JA BIOSYNTHESIS 1; Short=AtLEJ1; Flags: Precursor;	SubName: Full=CBS domain-containing protein CBSX1, chloroplastic-like {ECO:0000313|RefSeq:XP_008779985.1};	--	GO:0009507,chloroplast; GO:0009570,chloroplast stroma; GO:0045454,cell redox homeostasis	PF00571.28:CBS domain
gene-LOC110110586	6.87	7.7	9.25	124.28	101.27	59.84	167	191	230	3430	2677	1448	3.73885	8.28306e-27	1.65604e-24	up	NW_018300943.1	742170	743757	+	LOC110110586	--	K09419 heat shock transcription factor, other eukaryote | (RefSeq) heat stress transcription factor B-2b-like (A)	--	heat stress transcription factor B-2b-like [Dendrobium catenatum]	RecName: Full=Heat stress transcription factor B-2b; AltName: Full=Heat stress transcription factor 2; Short=rHsf2; AltName: Full=Heat stress transcription factor 21; Short=OsHsf-21;	SubName: Full=Heat stress transcription factor B-2c {ECO:0000313|EMBL:PKU63800.1};	Heat shock transcription factor	GO:0005634,nucleus; GO:0003700,DNA-binding transcription factor activity; GO:0043565,sequence-specific DNA binding; GO:0006351,transcription, DNA-templated	PF00447.17:HSF-type DNA-binding
novel.9049	0.387674	0.252465	0.100674	9.98442	8.4236	7.14748	16	10	4	437	356	278	5.2426	1.022e-26	2.01893e-24	up	NW_018314884.1	37	649	.	--	--	K14321 nucleoporin-like protein 2 | (RefSeq) zinc finger CCCH domain-containing protein 16-like (A)	ko03013: RNA transport	putative mitochondrial protein [Dendrobium catenatum]	RecName: Full=RNA-directed DNA polymerase homolog; EC=2.7.7.48; AltName: Full=Reverse transcriptase homolog;	SubName: Full=Putative mitochondrial protein {ECO:0000313|EMBL:PKU83997.1};	FOG: Transposon-encoded proteins with TYA, reverse transcriptase, integrase domains in various combinations	GO:0005739,mitochondrion; GO:0003968,RNA-directed 5'-3' RNA polymerase activity; GO:0003964,RNA-directed DNA polymerase activity	PF00078.27:Reverse transcriptase (RNA-dependent DNA polymerase)
novel.4286	0	0	0	21.5823	33.2422	30.1379	0	0	0	1195	1775	1481	13.0699	1.02738e-26	2.01893e-24	up	NW_018283365.1	74795	76479	+	--	--	K17470 sulfate transporter 1, high-affinity | (RefSeq) sulfate transporter 1.3-like isoform X1 (A)	--	High affinity sulfate transporter 1 [Dendrobium catenatum]	RecName: Full=Sulfate transporter 1.2;	SubName: Full=High affinity sulfate transporter 1 {ECO:0000313|EMBL:PKU62974.1};	Sulfate/bicarbonate/oxalate exchanger SAT-1 and related transporters (SLC26 family)	GO:0005887,integral component of plasma membrane; GO:0005886,plasma membrane; GO:0008271,secondary active sulfate transmembrane transporter activity; GO:0015293,symporter activity; GO:0009970,cellular response to sulfate starvation	PF00916.20:Sulfate permease family
gene-LOC110116757	26.87	22.44	19.52	93.81	93.65	80	513	437	381	2033	1944	1520	2.12727	1.16766e-26	2.27515e-24	up	NW_018317505.1	1084962	1139145	+	LOC110116757	--	K01244 5'-methylthioadenosine nucleosidase [EC:3.2.2.16] | (RefSeq) 5'-methylthioadenosine/S-adenosylhomocysteine nucleosidase 2-like isoform X1 (A)	ko00270: Cysteine and methionine metabolism	5'-methylthioadenosine/S-adenosylhomocysteine nucleosidase 2-like isoform X1 [Dendrobium catenatum]	RecName: Full=5'-methylthioadenosine/S-adenosylhomocysteine nucleosidase 1; Short=AtMTN1; EC=3.2.2.9; AltName: Full=5'-methylthioadenosine nucleosidase; Short=MTA nucleosidase; AltName: Full=MTA/SAH nucleosidase 1; Short=AtMTAN1; AltName: Full=S-adenosylhomocysteine nucleosidase; Short=AdoHcy nucleosidase; Short=SAH nucleosidase; Short=SRH nucleosidase;	SubName: Full=5'-methylthioadenosine/S-adenosylhomocysteine nucleosidase 1 {ECO:0000313|EMBL:PKA66239.1}; EC=3.2.2.16 {ECO:0000313|EMBL:PKA66239.1};	--	GO:0005829,cytosol; GO:0005886,plasma membrane; GO:0008782,adenosylhomocysteine nucleosidase activity; GO:0008930,methylthioadenosine nucleosidase activity; GO:0019509,L-methionine salvage from methylthioadenosine; GO:0009116,nucleoside metabolic process; GO:0010087,phloem or xylem histogenesis; GO:0000003,reproduction	PF01048.20:Phosphorylase superfamily
novel.2471	47.28	29.8356	33.041	140.64	122.017	129.489	2692	1739	1932	9047	7573	7393	2.008	1.41238e-26	2.72887e-24	up	NW_018270603.1	144839	152895	+	--	--	K01507 inorganic pyrophosphatase [EC:3.6.1.1] | (RefSeq) soluble inorganic pyrophosphatase 4-like (A)	ko00190: Oxidative phosphorylation	soluble inorganic pyrophosphatase [Medicago truncatula]	RecName: Full=Soluble inorganic pyrophosphatase PPA1 {ECO:0000303|PubMed:10092174}; EC=3.6.1.1 {ECO:0000269|PubMed:8552717}; AltName: Full=Pyrophosphate phospho-hydrolase {ECO:0000303|PubMed:8552717}; Short=PPase {ECO:0000303|PubMed:8552717};	SubName: Full=Soluble inorganic pyrophosphatase {ECO:0000313|EMBL:KEH42360.1};	Inorganic pyrophosphatase/Nucleosome remodeling factor, subunit NURF38	GO:0005737,cytoplasm; GO:0004427,inorganic diphosphatase activity; GO:0000287,magnesium ion binding; GO:0071344,diphosphate metabolic process; GO:0006796,phosphate-containing compound metabolic process	PF00719.19:Inorganic pyrophosphatase
gene-LOC110102179	0.1	0.35	0.35	12.86	14.58	22.93	2	7	7	289	314	452	6.12607	2.14532e-26	4.11043e-24	up	NW_018256734.1	580167	582232	+	LOC110102179	--	K14975 codeine 3-O-demethylase [EC:1.14.11.32] | (RefSeq) codeine O-demethylase (A)	ko00950: Isoquinoline alkaloid biosynthesis	S-norcoclaurine synthase 1-like [Dendrobium catenatum]	RecName: Full=S-norcoclaurine synthase 1; Short=CjNCS1; EC=4.2.1.78;	SubName: Full=S-norcoclaurine synthase 1 {ECO:0000313|EMBL:PKU81506.1};	Iron/ascorbate family oxidoreductases	GO:0050474,(S)-norcoclaurine synthase activity; GO:0046872,metal ion binding; GO:0016491,oxidoreductase activity; GO:0009820,alkaloid metabolic process	PF14226.6:non-haem dioxygenase in morphine synthesis N-terminal
gene-LOC110104336	3.01	1.55	2.11	37.17	39.87	62.16	21	11	15	294	302	431	4.55857	2.31285e-26	4.3948e-24	up	NW_018256795.1	176488	179766	+	LOC110104336	--	K07560 D-tyrosyl-tRNA(Tyr) deacylase [EC:3.1.-.-] | (RefSeq) D-tyrosyl-tRNA(Tyr) deacylase (A)	--	D-tyrosyl-tRNA(Tyr) deacylase [Dendrobium catenatum]	--	RecName: Full=D-aminoacyl-tRNA deacylase {ECO:0000256|RuleBase:RU003470}; EC=3.1.1.- {ECO:0000256|RuleBase:RU003470}; EC=3.1.1.96 {ECO:0000256|RuleBase:RU003470};	D-Tyr-tRNA (Tyr) deacylase	--	PF02580.16:D-Tyr-tRNA(Tyr) deacylase
gene-LOC110095137	51.7	40.94	34.82	8.05	6.64	6.85	1425	1151	981	252	199	188	-2.3944	2.51075e-26	4.73173e-24	down	NW_018264746.1	324472	326176	+	LOC110095137	--	K14209 solute carrier family 36 (proton-coupled amino acid transporter) | (RefSeq) amino acid transporter ANTL2-like (A)	--	amino acid transporter ANTL2-like [Dendrobium catenatum]	RecName: Full=Amino acid transporter AVT3B {ECO:0000305}; Short=AtAvt3B {ECO:0000303|PubMed:27925655}; AltName: Full=Aromatic and neutral amino acid transporter-like protein 1 {ECO:0000305};	SubName: Full=Lysine histidine transporter-like 3 {ECO:0000313|EMBL:PKU79080.1};	Amino acid transporters	GO:0016021,integral component of membrane; GO:0005774,vacuolar membrane; GO:0015171,amino acid transmembrane transporter activity; GO:0015175,neutral amino acid transmembrane transporter activity; GO:0003333,amino acid transmembrane transport; GO:0015804,neutral amino acid transport	PF01490.18:Transmembrane amino acid transporter protein
gene-LOC110103468	0.92	0.46	0.78	11.22	10.48	7.01	51	26	44	703	629	385	3.91164	3.34505e-26	6.2528e-24	up	NW_018283627.1	594366	646186	+	LOC110103468	--	K11420 euchromatic histone-lysine N-methyltransferase [EC:2.1.1.43] | (RefSeq) histone-lysine N-methyltransferase, H3 lysine-9 specific SUVH4 isoform X1 (A)	ko00310: Lysine degradation	histone-lysine N-methyltransferase, H3 lysine-9 specific SUVH4 isoform X1 [Dendrobium catenatum]	RecName: Full=Histone-lysine N-methyltransferase, H3 lysine-9 specific SUVH4; EC=2.1.1.43; AltName: Full=Histone H3-K9 methyltransferase 4; Short=H3-K9-HMTase 4; AltName: Full=Protein KRYPTONITE; AltName: Full=Protein SET DOMAIN GROUP 33; AltName: Full=Suppressor of variegation 3-9 homolog protein 4; Short=Su(var)3-9 homolog protein 4;	SubName: Full=Histone-lysine N-methyltransferase, H3 lysine-9 specific SUVH4 {ECO:0000313|EMBL:PKU66326.1};	Histone H3 (Lys9) methyltransferase SUV39H1/Clr4, required for transcriptional silencing	GO:0000775,chromosome, centromeric region; GO:0005634,nucleus; GO:0010385,double-stranded methylated DNA binding; GO:0046974,histone methyltransferase activity (H3-K9 specific); GO:0008327,methyl-CpG binding; GO:0010428,methyl-CpNpG binding; GO:0010429,methyl-CpNpN binding; GO:0008270,zinc ion binding; GO:0051567,histone H3-K9 methylation; GO:0016571,histone methylation; GO:0010216,maintenance of…	PF02182.17:SAD/SRA domain
gene-LOC110097022	103.63	67.85	78.6	0	0	0.11	1945	1299	1508	0	0	2	-11.1184	4.36532e-26	8.09415e-24	down	NW_018269036.1	183086	186125	-	LOC110097022	--	K17500 integrin-linked kinase-associated serine/threonine phosphatase 2C [EC:3.1.3.16] | (RefSeq) WAT1-related protein At3g18200 isoform X1 (A)	--	WAT1-related protein At2g39510-like [Dendrobium catenatum]	RecName: Full=WAT1-related protein At2g39510;	SubName: Full=WAT1-related protein {ECO:0000313|EMBL:PKU75674.1};	--	GO:0016021,integral component of membrane; GO:0005886,plasma membrane; GO:0015186,L-glutamine transmembrane transporter activity; GO:0080144,amino acid homeostasis; GO:0044746,NA; GO:0098712,L-glutamate import across plasma membrane; GO:0048316,seed development	PF00892.20:EamA-like transporter family
gene-LOC110112031	3.15	0.27	3.63	705.99	247.8	252.63	34	3	40	8641	2905	2711	7.61223	5.29327e-26	9.73622e-24	up	NW_018305987.1	711	1377	-	LOC110112031	--	K13993 HSP20 family protein | (RefSeq) class I heat shock protein-like (A)	ko04141: Protein processing in endoplasmic reticulum	class I heat shock protein-like [Dendrobium catenatum]	RecName: Full=18.1 kDa class I heat shock protein; AltName: Full=18.1 kDa heat shock protein; Short=OsHsp18.1;	SubName: Full=17.9 kDa class I heat shock protein {ECO:0000313|EMBL:PKU59802.1};	Molecular chaperone (small heat-shock protein Hsp26/Hsp42)	GO:0005737,cytoplasm; GO:0046685,response to arsenic-containing substance; GO:0046686,response to cadmium ion; GO:0046688,response to copper ion; GO:0045471,response to ethanol; GO:0009408,response to heat; GO:0042542,response to hydrogen peroxide	PF00011.21:Hsp20/alpha crystallin family
gene-LOC110098108	117.26	112.71	105.11	16.05	18.08	24.2	3179	3117	2913	494	533	653	-2.36363	5.57241e-26	1.01683e-23	down	NW_018270382.1	496269	498081	+	LOC110098108	--	--	--	uncharacterized protein LOC110098108 [Dendrobium catenatum]	--	SubName: Full=Uncharacterized protein {ECO:0000313|EMBL:PKU68831.1};	--	--	--
gene-LOC110100602	176.59	218.31	236.81	940.93	882.29	954.51	2241	2826	3072	13554	12173	12055	2.28576	6.40148e-26	1.15892e-23	up	NW_018277074.1	161530	178988	-	LOC110100602	--	K02152 V-type H+-transporting ATPase subunit G | (RefSeq) V-type proton ATPase subunit G 1 (A)	ko00190: Oxidative phosphorylation; ko04145: Phagosome	V-type proton ATPase subunit G 1 [Dendrobium catenatum]	RecName: Full=V-type proton ATPase subunit G; Short=V-ATPase subunit G; AltName: Full=Vacuolar proton pump subunit G;	SubName: Full=V-type proton ATPase subunit G {ECO:0000313|EMBL:PKU61090.1};	Vacuolar H+-ATPase V1 sector, subunit G	GO:0016471,vacuolar proton-transporting V-type ATPase complex; GO:0042626,ATPase activity, coupled to transmembrane movement of substances; GO:0003723,RNA binding; GO:0015992,NA	PF03179.15:Vacuolar (H+)-ATPase G subunit
gene-LOC110096931	0.42	0.36	0.88	10.69	19.23	14.92	16	14	34	460	793	563	4.91854	8.05567e-26	1.447e-23	up	NW_018269022.1	414458	419918	-	LOC110096931	--	K13418 somatic embryogenesis receptor kinase 1 [EC:2.7.10.1 2.7.11.1] | (RefSeq) LRR receptor kinase BAK1-like (A)	--	probable LRR receptor-like serine/threonine-protein kinase At5g45780 isoform X1 [Dendrobium catenatum]	RecName: Full=Probable LRR receptor-like serine/threonine-protein kinase At5g45780; EC=2.7.11.1; Flags: Precursor;	SubName: Full=Putative LRR receptor-like serine/threonine-protein kinase {ECO:0000313|EMBL:PKU86185.1};	--	GO:0016021,integral component of membrane; GO:0005886,plasma membrane; GO:0005524,ATP binding; GO:0004675,transmembrane receptor protein serine/threonine kinase activity; GO:0007166,cell surface receptor signaling pathway; GO:0006468,protein phosphorylation	PF00069.25:Protein kinase domain
novel.7326	5.25641	3.77602	4.46914	19.8795	25.7764	27.7828	177	130	153	750	937	930	2.6072	8.90817e-26	1.58773e-23	up	NW_018303565.1	8753	26892	-	--	--	K03942 NADH dehydrogenase (ubiquinone) flavoprotein 1 [EC:1.6.5.3 1.6.99.3] | (RefSeq) NADH dehydrogenase [ubiquinone] flavoprotein 1, mitochondrial-like (A)	ko00190: Oxidative phosphorylation	uncharacterized protein LOC110094525 [Dendrobium catenatum]	--	SubName: Full=Uncharacterized protein {ECO:0000313|EMBL:PKU67640.1};	--	--	--
gene-LOC110115658	253.62	101.87	173.57	7.4	2.17	4.75	3112	1275	2177	103	29	58	-5.02163	1.01282e-25	1.79129e-23	down	NW_018314476.1	108454	114384	+	LOC110115658	--	K19525 vacuolar protein sorting-associated protein 13A/C | (RefSeq) uncharacterized protein LOC110098611 (A)	--	probable esterase D14L [Dendrobium catenatum]	RecName: Full=Probable esterase D14L; AltName: Full=Protein DWARF-14-like; Short=Protein D14-like; AltName: Full=Protein HEBIBA D14L {ECO:0000303|PubMed:26680197};	SubName: Full=Uncharacterized protein {ECO:0000313|EnsemblPlants:GSMUA_Achr10P11480_001};	--	GO:0005737,cytoplasm; GO:0005634,nucleus; GO:0016787,hydrolase activity; GO:0036377,arbuscular mycorrhizal association; GO:0080167,response to karrikin	--
gene-LOC110105798	103.02	34.84	99.73	3.2	1.92	1.51	2470	852	2444	87	50	36	-4.97227	1.22825e-25	2.15571e-23	down	NW_018290378.1	49002	51396	-	LOC110105798	--	K00521 ferric-chelate reductase [EC:1.16.1.7] | (RefSeq) ferric reduction oxidase 7, chloroplastic-like (A)	--	NAC transcription factor 29-like [Dendrobium catenatum]	RecName: Full=NAC transcription factor 29; Short=AtNAC029; AltName: Full=Protein NAC-LIKE, ACTIVATED BY AP3/PI; Short=AtNAP;	SubName: Full=NAC transcription factor 29 {ECO:0000313|EMBL:PKU63564.1};	--	GO:0005634,nucleus; GO:0003677,DNA binding; GO:0003700,DNA-binding transcription factor activity; GO:0009793,embryo development ending in seed dormancy; GO:0009908,flower development; GO:0009835,fruit ripening; GO:0010150,leaf senescence; GO:0009825,multidimensional cell growth; GO:0006351,transcription, DNA-templated	PF02365.15:No apical meristem (NAM) protein
gene-LOC110100436	16.68	12.7	19.77	86.9	84.34	108.07	161	125	195	952	885	1038	2.67093	1.35585e-25	2.36164e-23	up	NW_018256697.1	326317	327888	-	LOC110100436	--	K14972 PAX-interacting protein 1 | (RefSeq) mediator of RNA polymerase II transcription subunit 15a-like (A)	--	mediator of RNA polymerase II transcription subunit 15a [Dendrobium catenatum]	RecName: Full=Mediator of RNA polymerase II transcription subunit 15a;	SubName: Full=Mediator of RNA polymerase II transcription subunit 15a {ECO:0000313|EMBL:PKU84980.1};	--	GO:0016592,mediator complex; GO:0005634,nucleus; GO:0031490,chromatin DNA binding; GO:0003713,transcription coactivator activity; GO:0045723,positive regulation of fatty acid biosynthetic process; GO:0006355,regulation of transcription, DNA-templated; GO:0009751,response to salicylic acid; GO:0006351,transcription, DNA-templated	PF16987.5:KIX domain
gene-LOC110109866	53.76	25.68	29.64	1.02	0.58	1.06	511	249	288	11	6	10	-5.17434	1.57974e-25	2.73093e-23	down	NW_018300744.1	2410	5667	-	LOC110109866	--	K01054 acylglycerol lipase [EC:3.1.1.23] | (RefSeq) caffeoylshikimate esterase-like (A)	ko00561: Glycerolipid metabolism	uncharacterized protein LOC110109866 [Dendrobium catenatum]	--	SubName: Full=Uncharacterized protein {ECO:0000313|EMBL:PKU61484.1};	Lysophospholipase	--	--
novel.10052	0.320128	0.082583	0.274427	9.01487	5.16452	6.95182	19	5	17	603	333	413	5.13303	1.65229e-25	2.83503e-23	up	NW_018321801.1	1	937	.	--	--	K19525 vacuolar protein sorting-associated protein 13A/C | (RefSeq) uncharacterized protein LOC110098611 (A)	--	putative mitochondrial protein [Dendrobium catenatum]	RecName: Full=Uncharacterized mitochondrial protein AtMg00860; AltName: Full=ORF158;	SubName: Full=Putative mitochondrial protein {ECO:0000313|EMBL:PKU83997.1};	FOG: Transposon-encoded proteins with TYA, reverse transcriptase, integrase domains in various combinations	GO:0005739,mitochondrion	PF17919.1:RNase H-like domain found in reverse transcriptase
gene-LOC110092387	156.32	24.26	147.44	1.1	1.46	1.15	4516	715	4354	36	46	33	-6.25832	2.62107e-25	4.46398e-23	down	NW_018318931.1	59893	62875	-	LOC110092387	--	K16297 serine carboxypeptidase-like clade II [EC:3.4.16.-] | (RefSeq) serine carboxypeptidase-like 27 (A)	--	serine carboxypeptidase-like 27 [Dendrobium catenatum]	RecName: Full=Serine carboxypeptidase-like 27; EC=3.4.16.-; Flags: Precursor;	SubName: Full=Serine carboxypeptidase-like 27 {ECO:0000313|EMBL:PKU71258.1};	Serine carboxypeptidases (lysosomal cathepsin A)	GO:0005576,extracellular region; GO:0005773,vacuole; GO:0004185,serine-type carboxypeptidase activity; GO:0051603,proteolysis involved in cellular protein catabolic process	PF00450.22:Serine carboxypeptidase
novel.7642	0.782156	2.13795	2.52249	37.3176	63.6922	61.8405	32	87	103	1674	2757	2462	5.026	2.83372e-25	4.79065e-23	up	NW_018306141.1	36	664	-	--	--	--	--	hypothetical protein MA16_Dca026992 [Dendrobium catenatum]	--	SubName: Full=Uncharacterized protein {ECO:0000313|EMBL:PKU63610.1};	--	--	--
gene-LOC110100692	3.75	3.22	7.62	85.34	197.97	277.96	40	35	83	1032	2293	2947	5.42294	3.60761e-25	6.05446e-23	up	NW_018277148.1	275958	276616	-	LOC110100692	--	--	--	uncharacterized protein LOC110100692 [Dendrobium catenatum]	--	SubName: Full=Uncharacterized protein {ECO:0000313|EMBL:PKU71713.1};	--	--	--
novel.2347	1.31275	0.865975	1.324	10.9201	7.95968	13.2957	70	47	73	654	460	707	3.35483	4.15179e-25	6.91724e-23	up	NW_018270283.1	476892	477730	.	--	--	--	--	--	--	--	--	--	--
gene-LOC110101532	10.98	11.74	17.04	0.71	0.34	0.29	452	493	717	33	15	12	-4.73754	4.91834e-25	8.13543e-23	down	NW_018279957.1	1155689	1162889	-	LOC110101532	--	--	--	uncharacterized protein LOC110101532 [Dendrobium catenatum]	RecName: Full=Protein GRAVITROPIC IN THE LIGHT 1 {ECO:0000303|PubMed:16640600};	SubName: Full=Uncharacterized protein {ECO:0000313|EMBL:PKA57634.1};	--	GO:0009959,negative gravitropism; GO:0009639,response to red or far red light	PF04859.12:Plant protein of unknown function (DUF641)
gene-LOC110095601	10.14	17.28	13.14	0.04	0.04	0	416	723	551	2	2	0	-8.66813	5.84329e-25	9.59636e-23	down	NW_018264896.1	373323	390669	-	LOC110095601	--	K03063 26S proteasome regulatory subunit T3 | (RefSeq) 26S protease regulatory subunit 6B homolog (A)	ko03050: Proteasome	BTB/POZ domain-containing protein At1g30440-like isoform X1 [Dendrobium catenatum]	RecName: Full=BTB/POZ domain-containing protein At1g30440;	SubName: Full=BTB/POZ domain-containing protein {ECO:0000313|EMBL:PKU70190.1};	--	GO:0005886,plasma membrane; GO:0016567,protein ubiquitination	PF03000.14:NPH3 family
gene-LOC110111770	8.55	9.87	8.69	36.12	33.88	36.87	252	297	262	1209	1086	1082	2.13242	6.97431e-25	1.13726e-22	up	NW_018303656.1	327621	354676	-	LOC110111770	--	K06173 tRNA pseudouridine38-40 synthase [EC:5.4.99.12] | (RefSeq) uncharacterized protein LOC110111770 isoform X1 (A)	--	uncharacterized protein LOC110111770 isoform X1 [Dendrobium catenatum]	--	SubName: Full=tRNA pseudouridine38-40 synthase {ECO:0000313|EMBL:PKU78943.1};	Predicted pseudouridylate synthase	--	PF01416.20:tRNA pseudouridine synthase
gene-LOC110101972	0.1	0	0.05	33.12	20.54	39.32	2	0	1	761	452	792	9.47754	8.55882e-25	1.38581e-22	up	NW_018256734.1	606130	607925	-	LOC110101972	--	K14975 codeine 3-O-demethylase [EC:1.14.11.32] | (RefSeq) codeine O-demethylase (A)	ko00950: Isoquinoline alkaloid biosynthesis	S-norcoclaurine synthase 1-like [Dendrobium catenatum]	RecName: Full=S-norcoclaurine synthase 1; Short=CjNCS1; EC=4.2.1.78;	SubName: Full=S-norcoclaurine synthase 1 {ECO:0000313|EMBL:PKU81503.1};	Iron/ascorbate family oxidoreductases	GO:0050474,(S)-norcoclaurine synthase activity; GO:0046872,metal ion binding; GO:0016491,oxidoreductase activity; GO:0009820,alkaloid metabolic process	PF14226.6:non-haem dioxygenase in morphine synthesis N-terminal
gene-LOC110099010	0	0	0	91.31	60.13	72.28	0	0	0	1327	837	921	12.5209	9.08514e-25	1.46074e-22	up	--	--	--	--	--	--	--	--
gene-LOC110111569	1.75	0.95	0.95	66.64	29.82	25.23	27	15	15	1169	501	388	5.23937	1.1791e-24	1.88262e-22	up	NW_018303524.1	410674	420027	-	LOC110111569	--	K02183 calmodulin | (RefSeq) neo-calmodulin-like (A)	ko04016: MAPK signaling pathway - plant; ko04070: Phosphatidylinositol signaling system; ko04626: Plant-pathogen interaction	neo-calmodulin-like [Dendrobium catenatum]	RecName: Full=Calmodulin; Short=CaM;	SubName: Full=Calmodulin {ECO:0000313|EMBL:PKU85195.1};	Calmodulin and related proteins (EF-Hand superfamily)	GO:0005509,calcium ion binding	PF00036.32:EF hand
gene-LOC110097323	10.84	15.77	13.2	94.45	90.63	73.12	281	417	350	2780	2555	1887	2.84409	1.32098e-24	2.09463e-22	up	NW_018269245.1	43356	47490	-	LOC110097323	--	K00815 tyrosine aminotransferase [EC:2.6.1.5] | (RefSeq) probable aminotransferase TAT2 isoform X1 (A)	ko00130: Ubiquinone and other terpenoid-quinone biosynthesis; ko00270: Cysteine and methionine metabolism; ko00350: Tyrosine metabolism; ko00360: Phenylalanine metabolism; ko00400: Phenylalanine, tyrosine and tryptophan biosynthesis; ko00950: Isoquinoline alkaloid biosynthesis; ko00960: Tropane, piperidine and pyridine alkaloid biosynthesis	probable aminotransferase TAT2 isoform X1 [Dendrobium catenatum]	RecName: Full=Nicotianamine aminotransferase A {ECO:0000312|EMBL:BAA87052.2}; EC=2.6.1.80; AltName: Full=Nicotianamine aminotransferase III {ECO:0000303|PubMed:10557244}; Short=NAAT-III {ECO:0000303|PubMed:10557244};	SubName: Full=Putative aminotransferase TAT2 {ECO:0000313|EMBL:PKU68098.1};	Tyrosine aminotransferase	GO:0033855,nicotianamine aminotransferase activity; GO:0030170,pyridoxal phosphate binding; GO:0009058,biosynthetic process; GO:0006520,cellular amino acid metabolic process	PF00155.21:Aminotransferase class I and II
gene-LOC110092472	1.32	3.71	1.29	70.42	51.04	75.51	21	60	21	1269	881	1193	5.08141	1.5214e-24	2.3959e-22	up	NW_018318976.1	664426	665767	+	LOC110092472	--	K00588 caffeoyl-CoA O-methyltransferase [EC:2.1.1.104] | (RefSeq) putative caffeoyl-CoA O-methyltransferase At1g67980 (A)	ko00940: Phenylpropanoid biosynthesis; ko00941: Flavonoid biosynthesis; ko00945: Stilbenoid, diarylheptanoid and gingerol biosynthesis	putative caffeoyl-CoA O-methyltransferase At1g67980 [Dendrobium catenatum]	RecName: Full=Norbelladine 4'-O-methyltransferase {ECO:0000303|PubMed:25061748}; Short=NpN4OMT {ECO:0000303|PubMed:25061748}; EC=2.1.1.336 {ECO:0000269|PubMed:14109227, ECO:0000269|PubMed:25061748};	SubName: Full=Caffeoyl CoA O-methyltransferase {ECO:0000313|EMBL:AIU48020.1};	O-methyltransferase	GO:0046872,metal ion binding; GO:0008171,O-methyltransferase activity	PF01596.17:O-methyltransferase
novel.4598	0	0	0	7.66533	5.96254	9.09469	0	0	0	1044	784	1099	12.4582	1.54671e-24	2.41919e-22	up	NW_018285194.1	1121569	1133386	+	--	--	K05391 cyclic nucleotide gated channel, plant | (RefSeq) putative cyclic nucleotide-gated ion channel 15 (A)	ko04626: Plant-pathogen interaction	hypothetical protein MA16_Dca009432 [Dendrobium catenatum]	RecName: Full=UPF0496 protein 4;	SubName: Full=Uncharacterized protein {ECO:0000313|EMBL:PKU87284.1};	--	GO:0016021,integral component of membrane	PF14111.6:Domain of unknown function (DUF4283)
gene-LOC110104728	13.8	14.02	8.54	80.23	87.01	68.3	411	426	260	2712	2817	2024	2.85854	2.04788e-24	3.1814e-22	up	NW_018287711.1	92692	114327	-	LOC110104728	--	K17500 integrin-linked kinase-associated serine/threonine phosphatase 2C [EC:3.1.3.16] | (RefSeq) WAT1-related protein At3g18200-like (A)	--	WAT1-related protein At5g45370-like isoform X2 [Dendrobium catenatum]	RecName: Full=WAT1-related protein At5g45370;	SubName: Full=WAT1-related protein {ECO:0000313|EMBL:PKU71217.1};	--	GO:0016021,integral component of membrane; GO:0005886,plasma membrane; GO:0022857,transmembrane transporter activity	PF00892.20:EamA-like transporter family
gene-LOC110097777	23.3	14.25	20.85	2.72	3.16	3.31	1372	856	1255	182	202	194	-2.49184	2.45595e-24	3.78974e-22	down	NW_018270261.1	312525	319777	+	LOC110097777	--	K01537 Ca2+-transporting ATPase [EC:3.6.3.8] | (RefSeq) calcium-transporting ATPase, endoplasmic reticulum-type (A)	--	calcium-transporting ATPase, endoplasmic reticulum-type [Dendrobium catenatum]	RecName: Full=Calcium-transporting ATPase, endoplasmic reticulum-type; EC=3.6.3.8;	SubName: Full=Calcium-transporting ATPase, endoplasmic reticulum-type {ECO:0000313|EMBL:PKU66628.1};	Ca2+ transporting ATPase	GO:0030176,integral component of endoplasmic reticulum membrane; GO:0005524,ATP binding; GO:0005388,calcium-transporting ATPase activity; GO:0046872,metal ion binding; GO:0006816,calcium ion transport	PF00122.20:E1-E2 ATPase
gene-LOC110099450	0	0.09	0.09	16.02	26.73	15.57	0	2	2	413	660	352	8.55424	2.51337e-24	3.85249e-22	up	NW_018274640.1	117390	155398	+	LOC110099450	--	--	--	uncharacterized protein LOC110099450 [Dendrobium catenatum]	--	SubName: Full=Uncharacterized protein {ECO:0000313|EMBL:PKU63953.1};	--	--	PF02845.16:CUE domain
gene-LOC110105873	24.18	19.64	22.71	2.73	3.69	4.26	1301	1078	1249	167	216	228	-2.47307	3.97173e-24	6.04756e-22	down	NW_018290395.1	153883	182222	+	LOC110105873	--	K10260 F-box and WD-40 domain protein 7 | (RefSeq) WD40/YVTN repeat-like-containing domain (A)	ko04120: Ubiquitin mediated proteolysis	putative E3 ubiquitin-protein ligase LIN [Dendrobium catenatum]	RecName: Full=Putative E3 ubiquitin-protein ligase LIN-1 {ECO:0000250|UniProtKB:D1FP53}; EC=2.3.2.27 {ECO:0000303|PubMed:19508425}; AltName: Full=Protein cerberus {ECO:0000303|PubMed:19508425}; AltName: Full=RING-type E3 ubiquitin transferase LIN-1 {ECO:0000305};	SubName: Full=E3 ubiquitin-protein ligase LIN {ECO:0000313|EMBL:PKU87574.1};	FOG: Armadillo/beta-catenin-like repeats	GO:0004842,ubiquitin-protein transferase activity; GO:0009877,nodulation	PF04564.15:U-box domain
gene-LOC110105327	12.1	14.32	18.22	0.22	0.08	0.49	573	692	882	12	4	23	-5.69366	4.04218e-24	6.11433e-22	down	NW_018287912.1	335534	339751	-	LOC110105327	--	K20606 mitogen-activated protein kinase kinase kinase ANP1 [EC:2.7.11.25] | (RefSeq) receptor-like serine/threonine-protein kinase SD1-7 isoform X1 (A)	ko04016: MAPK signaling pathway - plant	receptor-like serine/threonine-protein kinase SD1-8 isoform X1 [Dendrobium catenatum]	RecName: Full=Receptor-like serine/threonine-protein kinase SD1-8; EC=2.7.11.1; AltName: Full=Arabidopsis thaliana receptor kinase 3; AltName: Full=S-domain-1 (SD1) receptor kinase 8; Short=SD1-8; Flags: Precursor;	SubName: Full=Receptor-like serine/threonine-protein kinase SD1-8 {ECO:0000313|EMBL:PKU68644.1};	--	GO:0016021,integral component of membrane; GO:0005886,plasma membrane; GO:0009506,plasmodesma; GO:0005773,vacuole; GO:0005524,ATP binding; GO:0030246,carbohydrate binding; GO:0004674,protein serine/threonine kinase activity; GO:0004675,transmembrane receptor protein serine/threonine kinase activity; GO:0031625,ubiquitin protein ligase binding; GO:0006468,protein phosphorylation; GO:0048544,recogn…	PF07714.17:Protein tyrosine kinase
gene-LOC110101430	135.24	151.47	159.76	33.05	34.14	36.57	3378	3859	4079	937	927	909	-1.95188	4.76696e-24	7.16353e-22	down	NW_018279626.1	411428	432720	+	LOC110101430	--	K14016 ubiquitin fusion degradation protein 1 | (RefSeq) ubiquitin fusion degradation protein 1 homolog isoform X1 (A)	ko04141: Protein processing in endoplasmic reticulum	ubiquitin fusion degradation protein 1 homolog isoform X1 [Dendrobium catenatum]	--	SubName: Full=Uncharacterized protein {ECO:0000313|EMBL:PKU67545.1};	Ubiquitin fusion-degradation protein	--	PF03152.14:Ubiquitin fusion degradation protein UFD1
gene-LOC110108595	23.86	14.61	23.48	0.64	0.1	0.26	653	408	657	20	3	7	-5.77266	5.31967e-24	7.9422e-22	down	NW_018296432.1	175140	185054	+	LOC110108595	--	K03327 multidrug resistance protein, MATE family | (RefSeq) protein DETOXIFICATION 19-like (A)	--	protein DETOXIFICATION 19-like [Dendrobium catenatum]	RecName: Full=Protein DETOXIFICATION 19 {ECO:0000303|PubMed:11739388}; Short=AtDTX19 {ECO:0000303|PubMed:11739388}; AltName: Full=Multidrug and toxic compound extrusion protein 19 {ECO:0000305}; Short=MATE protein 19 {ECO:0000305}; AltName: Full=Protein ABERRANT LATERAL ROOT FORMATION 5 {ECO:0000303|PubMed:11449055};	SubName: Full=MATE efflux family protein ALF5 {ECO:0000313|EMBL:PKU75909.1};	Uncharacterized membrane protein, predicted efflux pump	GO:0016021,integral component of membrane; GO:0015297,antiporter activity; GO:0015238,drug transmembrane transporter activity; GO:0006855,drug transmembrane transport; GO:0009636,response to toxic substance	PF01554.18:MatE
gene-LOC110109438	89.01	93.71	75.51	7.83	10.87	13.62	2003	2151	1737	200	266	305	-2.84206	1.03099e-23	1.52932e-21	down	NW_018298137.1	353865	372432	-	LOC110109438	--	--	--	uncharacterized protein LOC110109438 [Dendrobium catenatum]	--	SubName: Full=Uncharacterized protein {ECO:0000313|EMBL:PKU68131.1};	--	--	--
gene-LOC110103709	6.86	6.95	5.33	37.47	34.47	32.49	88	91	70	546	481	415	2.60911	1.20883e-23	1.78162e-21	up	NW_018285088.1	72029	78345	-	LOC110103709	--	K12859 U5 snRNP protein, DIM1 family | (RefSeq) thioredoxin-like protein YLS8 (A)	ko03040: Spliceosome	thioredoxin-like protein YLS8 [Dendrobium catenatum]	RecName: Full=Thioredoxin-like protein YLS8; AltName: Full=Protein YELLOW-LEAF-SPECIFIC GENE 8;	SubName: Full=Uncharacterized protein {ECO:0000313|EMBL:PKU67114.1};	Component of the U4/U6.U5 snRNP/mitosis protein DIM1	GO:0005737,cytoplasm; GO:0005634,nucleus; GO:0005681,spliceosomal complex; GO:0046540,U4/U6 x U5 tri-snRNP complex; GO:0005682,U5 snRNP; GO:0000245,spliceosomal complex assembly	PF02966.16:Mitosis protein DIM1
gene-LOC110101247	5.43	2.79	5.61	32.81	38.94	35.17	126	66	133	864	982	812	3.13054	1.22419e-23	1.79278e-21	up	NW_018256719.1	532935	537001	-	LOC110101247	--	K14709 solute carrier family 39 (zinc transporter), member 1/2/3 | (RefSeq) zinc transporter 8-like (A)	--	zinc transporter 8-like [Dendrobium catenatum]	RecName: Full=Zinc transporter 5; AltName: Full=ZRT/IRT-like protein 5; Short=OsZIP5; Flags: Precursor;	SubName: Full=Zinc/iron regulated transporter-like protein 1 {ECO:0000313|EMBL:AIU92972.1};	Fe2+/Zn2+ regulated transporter	GO:0016021,integral component of membrane; GO:0005886,plasma membrane; GO:0005385,zinc ion transmembrane transporter activity; GO:0071577,zinc ion transmembrane transport; GO:0006829,zinc ion transport	PF02535.22:ZIP Zinc transporter
gene-LOC110097365	23.75	7.23	16.28	200.37	184.51	247.81	177	55	124	1695	1495	1838	3.93839	1.35998e-23	1.97902e-21	up	NW_018269407.1	394278	395093	-	LOC110097365	--	--	--	--	--	--	--	--	--
gene-LOC110100861	1.16	0.52	0.81	7.17	6.37	8.08	77	35	55	538	458	532	3.29736	1.87925e-23	2.71747e-21	up	NW_018277346.1	518692	547854	-	LOC110100861	--	K10406 kinesin family member C2/C3 | (RefSeq) kinesin-like protein KIN-14F isoform X1 (A)	--	kinesin-like protein KIN-14F isoform X1 [Dendrobium catenatum]	RecName: Full=Kinesin-like protein KIN-14P {ECO:0000305};	SubName: Full=Kinesin-4 {ECO:0000313|EMBL:PKU68454.1};	Kinesin (KAR3 subfamily)	GO:0005874,microtubule; GO:0005524,ATP binding; GO:0008017,microtubule binding; GO:0003777,microtubule motor activity; GO:0007018,microtubule-based movement	PF00225.23:Kinesin motor domain
gene-LOC110102606	253.87	45.62	161.28	0.23	1.46	1.38	5750	1054	3734	6	36	31	-7.01355	2.2514e-23	3.23527e-21	down	NW_018281627.1	733512	741580	-	LOC110102606	--	K00001 alcohol dehydrogenase [EC:1.1.1.1] | (RefSeq) alcohol dehydrogenase-like 4 (A)	ko00010: Glycolysis / Gluconeogenesis; ko00071: Fatty acid degradation; ko00350: Tyrosine metabolism	alcohol dehydrogenase-like 4 [Dendrobium catenatum]	RecName: Full=Alcohol dehydrogenase-like 4; EC=1.1.1.1 {ECO:0000250|UniProtKB:P06525};	SubName: Full=Alcohol dehydrogenase-like 4 {ECO:0000313|EMBL:PKU78306.1};	Alcohol dehydrogenase, class III	GO:0005737,cytoplasm; GO:0004022,alcohol dehydrogenase (NAD) activity; GO:0008270,zinc ion binding	PF08240.12:Alcohol dehydrogenase GroES-like domain
gene-LOC110101930	119.89	52.26	122.18	6.33	5.94	4.02	1318	586	1373	79	71	44	-3.98681	3.21293e-23	4.58831e-21	down	NW_018281164.1	1323871	1325406	-	LOC110101930	--	--	--	heavy metal-associated isoprenylated plant protein 39-like isoform X1 [Dendrobium catenatum]	RecName: Full=Heavy metal-associated isoprenylated plant protein 39 {ECO:0000303|PubMed:21072340, ECO:0000303|PubMed:23368984}; Short=AtHIP39 {ECO:0000303|PubMed:21072340, ECO:0000303|PubMed:23368984}; Flags: Precursor;	SubName: Full=Late blight resistance protein like R1A-3 {ECO:0000313|EMBL:PKU72952.1};	Copper chaperone	GO:0005737,cytoplasm; GO:0046914,transition metal ion binding; GO:0046916,cellular transition metal ion homeostasis; GO:0030001,metal ion transport	PF00403.26:Heavy-metal-associated domain
gene-LOC110107974	5.19	4.5	3.83	17.45	16.47	19.02	183	162	138	699	632	668	2.13498	3.57634e-23	5.07575e-21	up	NW_018295004.1	222667	230453	-	LOC110107974	--	K13998 dihydrofolate reductase / thymidylate synthase [EC:1.5.1.3 2.1.1.45] | (RefSeq) bifunctional dihydrofolate reductase-thymidylate synthase-like isoform X1 (A)	ko00240: Pyrimidine metabolism; ko00670: One carbon pool by folate; ko00790: Folate biosynthesis	bifunctional dihydrofolate reductase-thymidylate synthase-like isoform X1 [Dendrobium catenatum]	RecName: Full=Bifunctional dihydrofolate reductase-thymidylate synthase; Short=DHFR-TS; Includes: RecName: Full=Dihydrofolate reductase; EC=1.5.1.3; Includes: RecName: Full=Thymidylate synthase; EC=2.1.1.45;	SubName: Full=Bifunctional dihydrofolate reductase-thymidylate synthase {ECO:0000313|EMBL:PKU76836.1};	Thymidylate synthase	GO:0004146,dihydrofolate reductase activity; GO:0004799,thymidylate synthase activity; GO:0006231,dTMP biosynthetic process; GO:0006730,one-carbon metabolic process; GO:0046654,tetrahydrofolate biosynthetic process	PF00303.19:Thymidylate synthase
gene-LOC110112697	889.84	808.7	835.86	116.9	183.92	133.05	18428	17083	17694	2748	4141	2742	-2.3785	4.53392e-23	6.39533e-21	down	NW_018306312.1	225213	229080	-	LOC110112697	--	K01184 polygalacturonase [EC:3.2.1.15] | (RefSeq) polygalacturonase QRT2-like (A)	ko00040: Pentose and glucuronate interconversions	tetraspanin-8-like [Dendrobium catenatum]	RecName: Full=Tetraspanin-8;	SubName: Full=Tetraspanin-8 {ECO:0000313|EMBL:PKU78580.1};	--	GO:0005794,Golgi apparatus; GO:0016021,integral component of membrane; GO:0016020,membrane; GO:0005886,plasma membrane; GO:0009506,plasmodesma; GO:0050829,defense response to Gram-negative bacterium	PF00335.20:Tetraspanin family
gene-LOC110109120	0	0	0	17.59	40.02	38.26	0	0	0	592	1290	1129	12.5167	4.70393e-23	6.59468e-21	up	NW_018298069.1	163434	165406	+	LOC110109120	--	K20623 typhasterol/6-deoxotyphasterol 2alpha-hydroxylase | (RefSeq) cytochrome P450 71A1-like (A)	ko00905: Brassinosteroid biosynthesis	cytochrome P450 71A1-like [Dendrobium catenatum]	RecName: Full=Cytochrome P450 71A1; EC=1.14.-.-; AltName: Full=ARP-2; AltName: Full=CYPLXXIA1;	SubName: Full=Flavonoid 3'-monooxygenase {ECO:0000313|EMBL:PKU65625.1};	Cytochrome P450 CYP2 subfamily	GO:0005789,endoplasmic reticulum membrane; GO:0016021,integral component of membrane; GO:0031090,organelle membrane; GO:0020037,heme binding; GO:0005506,iron ion binding; GO:0004497,monooxygenase activity; GO:0016705,oxidoreductase activity, acting on paired donors, with incorporation or reduction of molecular oxygen; GO:0009835,fruit ripening	PF00067.22:Cytochrome P450
gene-LOC110095669	0.39	0.13	0.58	10.44	28.93	37.26	12	4	18	360	956	1127	6.29653	4.88242e-23	6.80343e-21	up	NW_018264987.1	162442	169099	+	LOC110095669	--	K03294 basic amino acid/polyamine antiporter, APA family | (RefSeq) cationic amino acid transporter 1-like (A)	--	cationic amino acid transporter 6, chloroplastic-like [Dendrobium catenatum]	RecName: Full=Cationic amino acid transporter 7, chloroplastic; Flags: Precursor;	SubName: Full=Cationic amino acid transporter 6, chloroplastic {ECO:0000313|EMBL:PKU65614.1};	Amino acid transporters	GO:0031969,chloroplast membrane; GO:0016021,integral component of membrane; GO:0015171,amino acid transmembrane transporter activity	PF13520.6:Amino acid permease
gene-LOC110101220	0.29	0.29	0.24	7.21	8.24	8.42	6	6	5	167	183	171	5.02461	5.16083e-23	7.14806e-21	up	NW_018279500.1	435956	437218	-	LOC110101220	--	K13258 2-hydroxyisoflavanone dehydratase [EC:4.2.1.105] | (RefSeq) 2-hydroxyisoflavanone dehydratase-like (A)	ko00943: Isoflavonoid biosynthesis	putative carboxylesterase 2 [Dendrobium catenatum]	RecName: Full=Probable carboxylesterase 2; AltName: Full=AtCXE2; EC=3.1.1.1;	SubName: Full=Putative carboxylesterase 2 {ECO:0000313|EMBL:PKU69122.1};	Arylacetamide deacetylase	GO:0052689,carboxylic ester hydrolase activity; GO:0016787,hydrolase activity; GO:0009056,catabolic process	PF07859.13:alpha/beta hydrolase fold
novel.8871	0	0	0	10.3128	7.08723	9.43513	0	0	0	891	591	723	12.0412	5.47638e-23	7.5397e-21	up	NW_018314406.1	224	1433	+	--	--	--	--	--	--	--	--	--	--
novel.9347	0.0480987	0.0598218	0.0618538	8.56037	3.00085	2.68412	5	6	7	922	313	257	6.41143	5.56485e-23	7.61176e-21	up	NW_018317505.1	806175	808015	+	--	--	K19041 E3 ubiquitin-protein ligase RNF38/44 [EC:2.3.2.27] | (RefSeq) RING-H2 finger protein ATL52-like (A)	--	E3 ubiquitin-protein ligase [Dendrobium catenatum]	RecName: Full=E3 ubiquitin-protein ligase Os04g0590900; EC=2.3.2.27 {ECO:0000250|UniProtKB:Q9SLC3}; AltName: Full=RING-H2 finger protein Os04g0590900; AltName: Full=RING-type E3 ubiquitin transferase Os04g0590900 {ECO:0000305};	SubName: Full=E3 ubiquitin-protein ligase {ECO:0000313|EMBL:PKU71983.1};	FOG: Predicted E3 ubiquitin ligase	GO:0016021,integral component of membrane; GO:0046872,metal ion binding; GO:0061630,ubiquitin protein ligase activity; GO:0004842,ubiquitin-protein transferase activity; GO:0043161,proteasome-mediated ubiquitin-dependent protein catabolic process; GO:0016567,protein ubiquitination	PF13639.6:Ring finger domain
gene-LOC110110454	19.29	16.39	23.2	74.48	85.79	72.8	579	502	712	2538	2800	2175	2.15016	5.59493e-23	7.61176e-21	up	NW_018300903.1	77991	105193	+	LOC110110454	--	K01755 argininosuccinate lyase [EC:4.3.2.1] | (RefSeq) argininosuccinate lyase, chloroplastic (A)	ko00220: Arginine biosynthesis; ko00250: Alanine, aspartate and glutamate metabolism; ko01230: Biosynthesis of amino acids	argininosuccinate lyase, chloroplastic [Dendrobium catenatum]	RecName: Full=Argininosuccinate lyase, chloroplastic; EC=4.3.2.1; AltName: Full=Arginosuccinase; Flags: Precursor;	SubName: Full=Argininosuccinate lyase {ECO:0000313|EMBL:PKU66214.1};	Argininosuccinate lyase	GO:0009507,chloroplast; GO:0009570,chloroplast stroma; GO:0005737,cytoplasm; GO:0004056,argininosuccinate lyase activity; GO:0042450,arginine biosynthetic process via ornithine	PF00206.20:Lyase
gene-LOC110098202	23.54	21.9	23.69	4.11	4.95	4.53	626	594	644	124	143	120	-2.18437	6.50144e-23	8.79301e-21	down	NW_018270449.1	84274	127044	+	LOC110098202	--	K20308 trafficking protein particle complex subunit 11 | (RefSeq) trafficking protein particle complex subunit 11 (A)	--	ribose-phosphate pyrophosphokinase 4-like [Dendrobium catenatum]	RecName: Full=Ribose-phosphate pyrophosphokinase 3, mitochondrial; EC=2.7.6.1; AltName: Full=Phosphoribosyl pyrophosphate synthase 3; Flags: Precursor;	SubName: Full=Ribose-phosphate pyrophosphokinase 3, mitochondrial {ECO:0000313|EMBL:PKU81473.1};	Ribose-phosphate pyrophosphokinase	GO:0005739,mitochondrion; GO:0005524,ATP binding; GO:0016301,kinase activity; GO:0000287,magnesium ion binding; GO:0004749,ribose phosphate diphosphokinase activity; GO:0009116,nucleoside metabolic process; GO:0009165,nucleotide biosynthetic process	PF00156.27:Phosphoribosyl transferase domain
gene-LOC110107153	0.3	0.07	0.2	7.75	5.93	6.71	9	2	6	262	192	199	5.35745	6.64316e-23	8.93214e-21	up	NW_018292860.1	203607	212764	-	LOC110107153	--	K02178 checkpoint serine/threonine-protein kinase [EC:2.7.11.1] | (RefSeq) mitotic checkpoint serine/threonine-protein kinase BUB1 isoform X1 (A)	--	mitotic checkpoint serine/threonine-protein kinase BUB1 isoform X1 [Dendrobium catenatum]	RecName: Full=Mitotic checkpoint serine/threonine-protein kinase BUB1; Short=AtBUB1; EC=2.7.11.1; AltName: Full=Protein BUDDING UNINHIBITED BY BENZYMIDAZOL 1;	SubName: Full=Checkpoint serine/threonine-protein kinase {ECO:0000313|EMBL:PKU72118.1};	Mitotic checkpoint serine/threonine protein kinase	GO:0000778,condensed nuclear chromosome kinetochore; GO:0005524,ATP binding; GO:0004672,protein kinase activity; GO:0004674,protein serine/threonine kinase activity; GO:0051301,cell division; GO:0051754,meiotic sister chromatid cohesion, centromeric; GO:0007094,mitotic spindle assembly checkpoint	PF08311.12:Mad3/BUB1 homology region 1
gene-LOC110100266	11.38	13.21	8.57	1.27	1.32	1.68	1385	1640	1066	175	174	203	-2.8095	7.32622e-23	9.79328e-21	down	NW_018277008.1	6456	35973	-	LOC110100266	--	K15078 structure-specific endonuclease subunit SLX1 [EC:3.6.1.-] | (RefSeq) putative disease resistance protein RGA3 (A)	--	uncharacterized protein LOC110100266 [Dendrobium catenatum]	RecName: Full=Disease resistance protein RGA2; AltName: Full=Blight resistance protein RPI; AltName: Full=RGA2-blb;	SubName: Full=Disease resistance protein RGA2 {ECO:0000313|EMBL:PKU69311.1};	FOG: Transposon-encoded proteins with TYA, reverse transcriptase, integrase domains in various combinations	GO:0043531,ADP binding; GO:0005524,ATP binding; GO:0006952,defense response	PF00931.22:NB-ARC domain
gene-LOC110097966	37.35	38.93	37.16	6.8	6.88	8.76	934	993	950	193	187	218	-2.18336	7.94363e-23	1.05572e-20	down	NW_018270307.1	738939	753771	-	LOC110097966	--	K00858 NAD+ kinase [EC:2.7.1.23] | (RefSeq) putative NAD kinase 3 (A)	ko00760: Nicotinate and nicotinamide metabolism	protein RETICULATA-RELATED 4, chloroplastic [Dendrobium catenatum]	RecName: Full=Protein RETICULATA-RELATED 4, chloroplastic {ECO:0000303|PubMed:23596191}; Flags: Precursor;	SubName: Full=Uncharacterized protein {ECO:0000313|EMBL:PKU67980.1};	--	GO:0009507,chloroplast; GO:0009941,chloroplast envelope; GO:0009706,chloroplast inner membrane; GO:0016021,integral component of membrane; GO:0005739,mitochondrion; GO:0009536,plastid; GO:0007275,multicellular organism development	PF11891.8:Protein RETICULATA-related
gene-LOC110092546	20.73	21.37	16.17	73.29	72.9	74.88	311	327	248	1248	1189	1118	2.08305	9.16021e-23	1.21041e-20	up	NW_018319005.1	3152	16752	-	LOC110092546	--	--	--	uncharacterized protein LOC110092546 isoform X1 [Dendrobium catenatum]	--	SubName: Full=Uncharacterized protein {ECO:0000313|EMBL:PKU87584.1};	Uncharacterized conserved protein	--	PF01894.17:Uncharacterised protein family UPF0047
gene-LOC110107301	21.13	11.95	12.06	80.36	124.81	143.96	924	533	539	3989	5934	6265	3.13651	9.334e-23	1.22633e-20	up	NW_018293076.1	302290	304994	-	LOC110107301	--	K13418 somatic embryogenesis receptor kinase 1 [EC:2.7.10.1 2.7.11.1] | (RefSeq) LOC109731779; somatic embryogenesis receptor kinase 1-like (A)	--	G-type lectin S-receptor-like serine/threonine-protein kinase At2g19130 [Dendrobium catenatum]	RecName: Full=G-type lectin S-receptor-like serine/threonine-protein kinase At2g19130; EC=2.7.11.1; Flags: Precursor;	SubName: Full=G-type lectin S-receptor-like serine/threonine-protein kinase {ECO:0000313|EMBL:PKA47930.1}; EC=2.7.11.1 {ECO:0000313|EMBL:PKA47930.1};	--	GO:0016021,integral component of membrane; GO:0005886,plasma membrane; GO:0005524,ATP binding; GO:0005516,calmodulin binding; GO:0030246,carbohydrate binding; GO:0004674,protein serine/threonine kinase activity; GO:0006468,protein phosphorylation; GO:0048544,recognition of pollen	PF00069.25:Protein kinase domain
gene-LOC110114995	0	0	0	12.25	12.46	14.33	0	0	0	657	640	674	11.888	9.57498e-23	1.25084e-20	up	NW_018312420.1	251004	267785	-	LOC110114995	--	--	--	ankyrin repeat protein SKIP35-like [Dendrobium catenatum]	RecName: Full=Ankyrin repeat protein SKIP35; AltName: Full=SKP1-interacting partner 35;	SubName: Full=F-box/ankyrin repeat protein SKIP35 {ECO:0000313|EMBL:PKA66729.1};	--	--	PF12796.7:Ankyrin repeats (3 copies)
gene-LOC110114502	53.67	55.11	55.17	344.6	220.22	226.96	1180	1236	1240	8600	5264	4966	2.42726	1.04837e-22	1.36182e-20	up	NW_018260417.1	104795	121608	+	LOC110114502	--	K15198 transcription factor TFIIIB component B'' | (RefSeq) uncharacterized protein LOC8069083 isoform X1 (A)	--	uncharacterized protein LOC110114502 [Dendrobium catenatum]	--	SubName: Full=Uncharacterized protein {ECO:0000313|EMBL:PKU73084.1};	--	--	PF10248.9:Myelodysplasia-myeloid leukemia factor 1-interacting protein
gene-LOC110114072	9.91	8.07	7.86	27.51	25.2	27.8	254	211	206	800	702	709	1.80558	1.06981e-22	1.37859e-20	up	NW_018310751.1	57265	60445	-	LOC110114072	--	K14709 solute carrier family 39 (zinc transporter), member 1/2/3 | (RefSeq) zinc transporter 2 isoform X1 (A)	--	zinc transporter 2 isoform X1 [Dendrobium catenatum]	RecName: Full=Zinc transporter 2; AltName: Full=ZRT/IRT-like protein 2; Short=OsZIP2; Flags: Precursor;	SubName: Full=Zinc transporter 2 {ECO:0000313|EMBL:PKU67017.1};	Fe2+/Zn2+ regulated transporter	GO:0016021,integral component of membrane; GO:0016020,membrane; GO:0005886,plasma membrane; GO:0005385,zinc ion transmembrane transporter activity; GO:0071577,zinc ion transmembrane transport	PF02535.22:ZIP Zinc transporter
gene-LOC110097874	5.9	3.84	6.21	55.99	34.74	32.71	223	148	240	2403	1428	1231	3.12321	1.07328e-22	1.37859e-20	up	NW_018270283.1	233385	237075	+	LOC110097874	--	--	--	ankyrin repeat protein SKIP35-like isoform X1 [Dendrobium catenatum]	RecName: Full=Ankyrin repeat protein SKIP35; AltName: Full=SKP1-interacting partner 35;	SubName: Full=F-box/ankyrin repeat protein SKIP35 {ECO:0000313|EMBL:PKA66729.1};	--	--	PF12796.7:Ankyrin repeats (3 copies)
gene-LOC110102665	28.69	21.13	23.14	107.63	109.16	159.47	205	154	169	873	848	1134	2.53428	1.15005e-22	1.469e-20	up	NW_018281712.1	699	1230	-	LOC110102665	--	K02995 small subunit ribosomal protein S8e | (RefSeq) 40S ribosomal protein S8 (A)	ko03010: Ribosome	40S ribosomal protein S8-like, partial [Dendrobium catenatum]	RecName: Full=40S ribosomal protein S8;	SubName: Full=40S ribosomal protein S8 {ECO:0000313|EMBL:PKU77585.1};	40S ribosomal protein S8	GO:0022627,cytosolic small ribosomal subunit; GO:0003735,structural constituent of ribosome; GO:0000462,maturation of SSU-rRNA from tricistronic rRNA transcript (SSU-rRNA, 5.8S rRNA, LSU-rRNA); GO:0006412,translation	PF01201.22:Ribosomal protein S8e
novel.8110	43.4201	51.8892	34.301	0	0	0	804	983	652	0	0	0	-12.0361	1.4295e-22	1.81586e-20	down	NW_018309057.1	250573	250865	.	--	--	--	--	--	--	--	--	--	--
gene-LOC110107911	8.25	7.1	8.61	46.7	30.17	44.3	196	172	209	1259	779	1047	2.49756	1.68181e-22	2.12462e-20	up	NW_018294925.1	68714	79496	-	LOC110107911	--	--	--	uncharacterized protein LOC110107911 isoform X1 [Dendrobium catenatum]	--	SubName: Full=Uncharacterized protein {ECO:0000313|EMBL:PKU84366.1};	--	--	PF14780.6:Domain of unknown function (DUF4477)
novel.1443	0.275529	0	0.160991	23.8456	16.5465	13.6595	21	0	13	1956	1310	995	7.08408	1.71573e-22	2.15564e-20	up	NW_018264808.1	95882	97256	-	--	--	K15172 transcription elongation factor SPT5 | (RefSeq) putative transcription elongation factor SPT5 homolog 1 (A)	--	putative disease resistance protein RGA3 [Dendrobium catenatum]	--	SubName: Full=Disease resistance protein RGA3 {ECO:0000313|EMBL:PKU64512.1};	--	--	--
gene-LOC110104381	50.58	228.93	52.98	0.78	1.11	1.38	920	4247	985	16	22	25	-6.57053	1.78067e-22	2.22506e-20	down	NW_018285605.1	379510	382298	-	LOC110104381	--	K01426 amidase [EC:3.5.1.4] | (RefSeq) putative amidase ARB_02965 (A)	ko00330: Arginine and proline metabolism; ko00360: Phenylalanine metabolism; ko00380: Tryptophan metabolism	putative amidase ARB_02965 [Dendrobium catenatum]	RecName: Full=Probable amidase At4g34880 {ECO:0000305}; EC=3.5.1.4 {ECO:0000250|UniProtKB:Q9FR37};	SubName: Full=Glutamyl-tRNA(Gln) amidotransferase subunit A, chloroplastic/mitochondrial {ECO:0000313|EMBL:PKU69016.1};	Amidases	GO:0004040,amidase activity	PF01425.21:Amidase
gene-LOC110103793	41.39	38.24	38.02	5.35	2.57	3.12	920	867	864	135	62	69	-3.25411	2.68908e-22	3.34202e-20	down	NW_018285108.1	74844	76300	-	LOC110103793	--	K20714 serine/threonine-protein kinase OXI1 [EC:2.7.11.1] | (RefSeq) serine/threonine-protein kinase OXI1-like (A)	ko04016: MAPK signaling pathway - plant	serine/threonine-protein kinase OXI1-like [Dendrobium catenatum]	RecName: Full=Serine/threonine-protein kinase OXI1; EC=2.7.11.1; AltName: Full=AGC serine/threonine-protein kinase subfamily 2 member 1 {ECO:0000303|PubMed:13678909}; AltName: Full=Protein OXIDATIVE SIGNAL-INDUCIBLE 1 {ECO:0000303|PubMed:14985766};	SubName: Full=Serine/threonine-protein kinase OXI1 {ECO:0000313|EMBL:PKU71074.1};	Putative serine/threonine protein kinase	GO:0005737,cytoplasm; GO:0005634,nucleus; GO:0005886,plasma membrane; GO:0005524,ATP binding; GO:0016301,kinase activity; GO:0004672,protein kinase activity; GO:0019901,protein kinase binding; GO:0004674,protein serine/threonine kinase activity; GO:0006952,defense response; GO:0035556,intracellular signal transduction; GO:0006468,protein phosphorylation; GO:0006979,response to oxidative stress; G…	PF00069.25:Protein kinase domain
gene-LOC110096119	16.23	11.94	11.53	56.51	61.8	45.37	581	436	422	2296	2405	1616	2.21896	2.78963e-22	3.44494e-20	up	NW_018267221.1	140662	154288	+	LOC110096119	--	K00679 phospholipid:diacylglycerol acyltransferase [EC:2.3.1.158] | (RefSeq) phospholipid:diacylglycerol acyltransferase 1 (A)	ko00561: Glycerolipid metabolism	phospholipid:diacylglycerol acyltransferase 1 [Dendrobium catenatum]	RecName: Full=Phospholipid:diacylglycerol acyltransferase 1; Short=AtPDAT; EC=2.3.1.158 {ECO:0000250|UniProtKB:O94680};	SubName: Full=Phospholipid:diacylglycerol acyltransferase 1 {ECO:0000313|EMBL:PKU59337.1};	Lecithin:cholesterol acyltransferase (LCAT)/Acyl-ceramide synthase	GO:0005783,endoplasmic reticulum; GO:0016021,integral component of membrane; GO:0005773,vacuole; GO:0008374,O-acyltransferase activity; GO:0046027,phospholipid:diacylglycerol acyltransferase activity; GO:0006071,glycerol metabolic process; GO:0019432,triglyceride biosynthetic process	PF02450.15:Lecithin:cholesterol acyltransferase
novel.4285	0	0	0	19.7511	20.3314	16.4927	0	0	0	688	683	510	11.8125	2.80186e-22	3.44494e-20	up	NW_018283365.1	73685	74330	+	--	--	K17470 sulfate transporter 1, high-affinity | (RefSeq) sulfate transporter 1.3-like isoform X1 (A)	--	Sulfate transporter 1.2 [Dendrobium catenatum]	RecName: Full=Sulfate transporter 1.2;	SubName: Full=Sulfate transporter 1.2 {ECO:0000313|EMBL:PKU80926.1};	Sulfate/bicarbonate/oxalate exchanger SAT-1 and related transporters (SLC26 family)	GO:0005887,integral component of plasma membrane; GO:0005886,plasma membrane; GO:0008271,secondary active sulfate transmembrane transporter activity; GO:0015293,symporter activity; GO:0009970,cellular response to sulfate starvation	--
gene-LOC110107088	12.4	10.28	12.51	38.09	34.37	34.57	285	241	294	994	859	791	1.77009	3.23467e-22	3.95593e-20	up	NW_018292839.1	568752	587616	+	LOC110107088	--	K17710 pentatricopeptide repeat domain-containing protein 1 | (RefSeq) putative pentatricopeptide repeat-containing protein At2g02150 (A)	--	uncharacterized protein At2g02148 [Dendrobium catenatum]	RecName: Full=Uncharacterized protein At2g02148;	SubName: Full=Uncharacterized protein {ECO:0000313|EMBL:PKU67124.1};	FOG: PPR repeat	--	PF12773.7:Double zinc ribbon
novel.4363	507.246	302.263	480.764	28.4353	15.5775	42.5937	8901	5430	8663	564	298	750	-3.7294	3.29565e-22	4.00918e-20	down	NW_018283510.1	5903	6180	.	--	--	--	--	hypothetical protein MA16_Dca027977 [Dendrobium catenatum]	--	SubName: Full=Uncharacterized protein {ECO:0000313|EMBL:PKU61394.1};	--	--	--
gene-LOC110101847	53.51	32.99	40.56	135.71	157.07	177.57	1789	1125	1386	5150	5709	5908	2.06615	3.74763e-22	4.53503e-20	up	NW_018281163.1	56122	58189	-	LOC110101847	--	K03251 translation initiation factor 3 subunit D | (RefSeq) eukaryotic translation initiation factor 3 subunit D-like (A)	ko03013: RNA transport	eukaryotic translation initiation factor 3 subunit D-like [Dendrobium catenatum]	RecName: Full=Eukaryotic translation initiation factor 3 subunit D {ECO:0000255|HAMAP-Rule:MF_03003}; Short=eIF3d {ECO:0000255|HAMAP-Rule:MF_03003}; AltName: Full=Eukaryotic translation initiation factor 3 subunit 7 {ECO:0000255|HAMAP-Rule:MF_03003}; AltName: Full=eIF-3-zeta {ECO:0000255|HAMAP-Rule:MF_03003}; AltName: Full=p66;	SubName: Full=Eukaryotic translation initiation factor 3 subunit D {ECO:0000313|EMBL:PKU76780.1};	Translation initiation factor 3, subunit d (eIF-3d)	GO:0005852,eukaryotic translation initiation factor 3 complex; GO:0003743,translation initiation factor activity	PF05091.12:Eukaryotic translation initiation factor 3 subunit 7 (eIF-3)
gene-LOC110110761	12.25	10.76	12.49	30.93	30.1	28.89	644	577	671	1845	1720	1511	1.50435	4.09924e-22	4.93455e-20	up	NW_018301023.1	275625	297487	-	LOC110110761	--	K15332 tRNA (uracil-5-)-methyltransferase [EC:2.1.1.-] | (RefSeq) zinc finger CCCH domain-containing protein 24 isoform X1 (A)	--	zinc finger CCCH domain-containing protein 24 isoform X1 [Dendrobium catenatum]	RecName: Full=Zinc finger CCCH domain-containing protein 24; Short=AtC3H24; EC=2.1.1.-;	SubName: Full=Zinc finger CCCH domain-containing protein 24 {ECO:0000313|EMBL:PKU80115.1};	tRNA uracil-5-methyltransferase and related tRNA-modifying enzymes	GO:0003677,DNA binding; GO:0046872,metal ion binding; GO:0008173,RNA methyltransferase activity; GO:0006396,RNA processing	PF05958.11:tRNA (Uracil-5-)-methyltransferase
novel.7712	0	0	0	10.5098	4.56937	6.22782	0	0	0	1256	530	662	12.176	4.49351e-22	5.35889e-20	up	NW_018306224.1	260848	274968	+	--	--	--	--	hypothetical protein MA16_Dca016902 [Dendrobium catenatum]	RecName: Full=Probable staphylococcal-like nuclease CAN1; EC=3.1.31.-; AltName: Full=Calcium-dependent nuclease 1; Short=Ca(2+)-dependent nuclease 1;	SubName: Full=Uncharacterized protein {ECO:0000313|EMBL:PKU70704.1};	--	GO:0005737,cytoplasm; GO:0005634,nucleus; GO:0005886,plasma membrane; GO:0004519,endonuclease activity; GO:0046872,metal ion binding; GO:0004518,nuclease activity; GO:0003676,nucleic acid binding; GO:0006401,RNA catabolic process	PF10372.9:Bacterial membrane-spanning protein N-terminus
gene-LOC110111805	0	0	0	23.16	12.93	15.86	0	0	0	991	530	595	11.9715	4.49837e-22	5.35889e-20	up	NW_018303665.1	699178	723554	+	LOC110111805	--	K01937 CTP synthase [EC:6.3.4.2] | (RefSeq) CTP synthase-like (A)	ko00240: Pyrimidine metabolism	CTP synthase-like [Dendrobium catenatum]	--	SubName: Full=CTP synthase {ECO:0000313|EMBL:PKU78681.1};	CTP synthase (UTP-ammonia lyase)	--	PF06418.14:CTP synthase N-terminus
gene-LOC110102019	0	0	0	7.37	7.68	8.67	0	0	0	568	567	586	11.6926	5.75249e-22	6.81759e-20	up	NW_018281183.1	216214	229172	-	LOC110102019	--	K13457 disease resistance protein RPM1 | (RefSeq) disease resistance protein RPM1-like (A)	ko04626: Plant-pathogen interaction	uncharacterized protein LOC110102019 [Dendrobium catenatum]	RecName: Full=Putative disease resistance protein At1g50180;	SubName: Full=Disease resistance protein {ECO:0000313|EMBL:PKU72335.1};	Apoptotic ATPase	GO:0005886,plasma membrane; GO:0009506,plasmodesma; GO:0043531,ADP binding; GO:0005524,ATP binding; GO:0006952,defense response; GO:0007165,signal transduction	PF00931.22:NB-ARC domain
novel.1268	4.78578	4.19396	4.04	0.075578	0.261724	0.198705	841	755	729	15	51	36	-4.40636	6.33166e-22	7.46551e-20	down	NW_018263202.1	323	3105	.	--	--	K19525 vacuolar protein sorting-associated protein 13A/C | (RefSeq) uncharacterized protein LOC110098611 (A)	--	putative mitochondrial protein [Dendrobium catenatum]	RecName: Full=RNA-directed DNA polymerase homolog; EC=2.7.7.48; AltName: Full=Reverse transcriptase homolog;	SubName: Full=Putative mitochondrial protein {ECO:0000313|EMBL:PKU61034.1};	FOG: Transposon-encoded proteins with TYA, reverse transcriptase, integrase domains in various combinations	GO:0005739,mitochondrion; GO:0003968,RNA-directed 5'-3' RNA polymerase activity; GO:0003964,RNA-directed DNA polymerase activity	PF00078.27:Reverse transcriptase (RNA-dependent DNA polymerase)
gene-LOC110112193	42.72	29.6	22.14	2.54	2.75	3.35	757	535	401	51	53	59	-3.27694	6.50955e-22	7.6361e-20	down	NW_018306125.1	396591	397776	-	LOC110112193	--	K09422 transcription factor MYB, plant | (RefSeq) myb-related protein 308-like (A)	--	myb-related protein 308-like [Dendrobium catenatum]	RecName: Full=Myb-related protein Hv1;	SubName: Full=Myb-related protein 308 {ECO:0000313|EMBL:PKU85099.1};	Transcription factor, Myb superfamily	GO:0005634,nucleus; GO:0003677,DNA binding; GO:0006355,regulation of transcription, DNA-templated; GO:0006351,transcription, DNA-templated	PF00249.31:Myb-like DNA-binding domain
gene-LOC110095430	95.01	29.1	63.33	0.63	0.39	0	2244	701	1529	17	10	0	-7.29674	7.75714e-22	9.05341e-20	down	NW_018264841.1	67137	84757	-	LOC110095430	--	K01206 alpha-L-fucosidase [EC:3.2.1.51] | (RefSeq) alpha-L-fucosidase 3 (A)	ko00511: Other glycan degradation	GDSL esterase/lipase At4g01130-like [Dendrobium catenatum]	RecName: Full=GDSL esterase/lipase At4g01130; EC=3.1.1.-; AltName: Full=Extracellular lipase At4g01130; Flags: Precursor;	SubName: Full=GDSL esterase/lipase {ECO:0000313|EMBL:PKU84142.1};	--	GO:0005576,extracellular region; GO:0016788,hydrolase activity, acting on ester bonds; GO:0016042,lipid catabolic process	PF00657.22:GDSL-like Lipase/Acylhydrolase
gene-LOC110099916	7	4.91	5.33	32.08	25.84	40.68	127	91	99	661	510	735	2.68349	7.9072e-22	9.18194e-20	up	NW_018274824.1	819306	820658	+	LOC110099916	--	K09422 transcription factor MYB, plant | (RefSeq) myb-related protein MYBAS2-like isoform X1 (A)	--	myb-related protein MYBAS2-like isoform X2 [Dendrobium catenatum]	RecName: Full=Myb-related protein MYBAS2;	SubName: Full=Myb-related protein MYBAS2 {ECO:0000313|EMBL:PKU82852.1};	Transcription factor, Myb superfamily	GO:0005634,nucleus; GO:0000981,DNA-binding transcription factor activity, RNA polymerase II-specific; GO:0043565,sequence-specific DNA binding; GO:0001135,RNA polymerase II transcription regulator recruiting activity; GO:0044212,transcription regulatory region DNA binding; GO:0030154,cell differentiation; GO:0006357,regulation of transcription by RNA polymerase II; GO:0006351,transcription, DNA-t…	PF00249.31:Myb-like DNA-binding domain
gene-LOC110111733	12.45	14.15	10.58	0	0	0	667	773	579	0	0	0	-11.7614	8.07664e-22	9.33156e-20	down	NW_018260103.1	62189	67138	+	LOC110111733	--	K00695 sucrose synthase [EC:2.4.1.13] | (RefSeq) sucrose synthase 7-like isoform X1 (A)	ko00500: Starch and sucrose metabolism	sucrose synthase 7-like isoform X1 [Dendrobium catenatum]	RecName: Full=Sucrose synthase 7; Short=OsSUS7; EC=2.4.1.13; AltName: Full=Sucrose-UDP glucosyltransferase 7;	SubName: Full=Sucrose synthase 7 {ECO:0000313|EMBL:PKA60622.1}; EC=2.4.1.13 {ECO:0000313|EMBL:PKA60622.1};	Glycosyltransferase	GO:0005737,cytoplasm; GO:0016020,membrane; GO:0016157,sucrose synthase activity; GO:0005985,sucrose metabolic process	PF00862.19:Sucrose synthase
gene-LOC110111303	0.05	0	0.02	12.83	4.01	10.48	3	0	1	832	249	596	8.80015	8.55811e-22	9.8384e-20	up	NW_018303469.1	453610	473737	+	LOC110111303	--	K17609 nucleoredoxin [EC:1.8.1.8] | (RefSeq) hypothetical protein (A)	--	U-box domain-containing protein 52-like isoform X1 [Dendrobium catenatum]	RecName: Full=U-box domain-containing protein 52; AltName: Full=Plant U-box protein 52; Includes: RecName: Full=E3 ubiquitin ligase; EC=2.3.2.27; AltName: Full=RING-type E3 ubiquitin transferase {ECO:0000305}; Includes: RecName: Full=Serine/threonine-protein kinase; EC=2.7.11.-;	SubName: Full=U-box domain-containing protein 35 {ECO:0000313|EMBL:PKU77725.1};	Serine/threonine protein kinase	GO:0005524,ATP binding; GO:0004674,protein serine/threonine kinase activity; GO:0004842,ubiquitin-protein transferase activity	PF00069.25:Protein kinase domain
novel.688	7.55488	5.22276	9.45111	0.175279	0.118296	0.098749	229	162	295	6	4	3	-5.63991	9.69292e-22	1.10875e-19	down	NW_018259486.1	88	567	.	--	--	K13457 disease resistance protein RPM1 | (RefSeq) putative disease resistance protein At1g58400 (A)	ko04626: Plant-pathogen interaction	putative disease resistance protein RGA4, partial [Dendrobium catenatum]	RecName: Full=Plant intracellular Ras-group-related LRR protein 7; AltName: Full=Intracellular Ras-group-related LRR protein 7; Short=OsIRL7;	SubName: Full=Disease resistance protein RGA2 {ECO:0000313|EMBL:PKU76947.1};	--	--	PF13855.6:Leucine rich repeat
gene-LOC110094758	70.75	69.26	72.94	15.4	18.49	18.6	1376	1374	1450	340	391	360	-1.86046	1.00472e-21	1.14359e-19	down	NW_018262622.1	925634	933413	+	LOC110094758	--	K00288 methylenetetrahydrofolate dehydrogenase (NADP+) / methenyltetrahydrofolate cyclohydrolase / formyltetrahydrofolate synthetase [EC:1.5.1.5 3.5.4.9 6.3.4.3] | (RefSeq) C-1-tetrahydrofolate synthase, cytoplasmic-like (A)	ko00670: One carbon pool by folate	bifunctional protein FolD 4, chloroplastic-like [Dendrobium catenatum]	RecName: Full=Bifunctional protein FolD 4, chloroplastic; AltName: Full=Protein EMBRYO DEFECTIVE 3127; AltName: Full=Tetrahydrofolate dehydrogenase/cyclohydrolase 4; Includes: RecName: Full=Methylenetetrahydrofolate dehydrogenase; EC=1.5.1.5; Includes: RecName: Full=Methenyltetrahydrofolate cyclohydrolase; EC=3.5.4.9; Flags: Precursor;	SubName: Full=Uncharacterized protein {ECO:0000313|EMBL:PKU78012.1};	Methylenetetrahydrofolate dehydrogenase/methylenetetrahydrofolate cyclohydrolase	GO:0009507,chloroplast; GO:0005829,cytosol; GO:0004477,methenyltetrahydrofolate cyclohydrolase activity; GO:0004488,methylenetetrahydrofolate dehydrogenase (NADP+) activity; GO:0006730,one-carbon metabolic process; GO:0009853,photorespiration; GO:0035999,tetrahydrofolate interconversion	PF02882.19:Tetrahydrofolate dehydrogenase/cyclohydrolase, NAD(P)-binding domain
gene-LOC110108226	22.03	18.96	25.3	2.56	1.41	1.65	402	353	472	53	28	30	-3.39625	1.03141e-21	1.16819e-19	down	NW_018296281.1	464295	500771	+	LOC110108226	--	K03439 tRNA (guanine-N7-)-methyltransferase [EC:2.1.1.33] | (RefSeq) uncharacterized protein LOC110108226 isoform X1 (A)	--	uncharacterized protein LOC110108226 isoform X1 [Dendrobium catenatum]	RecName: Full=tRNA (guanine-N(7)-)-methyltransferase {ECO:0000255|HAMAP-Rule:MF_03055}; EC=2.1.1.33 {ECO:0000255|HAMAP-Rule:MF_03055}; AltName: Full=tRNA (guanine(46)-N(7))-methyltransferase {ECO:0000255|HAMAP-Rule:MF_03055}; AltName: Full=tRNA(m7G46)-methyltransferase {ECO:0000255|HAMAP-Rule:MF_03055};	SubName: Full=tRNA (Guanine-N(7)-)-methyltransferase {ECO:0000313|EMBL:PKA65102.1}; EC=2.1.1.33 {ECO:0000313|EMBL:PKA65102.1};	Methyltransferase-like protein	GO:0005634,nucleus; GO:0043527,tRNA methyltransferase complex; GO:0008176,tRNA (guanine-N7-)-methyltransferase activity; GO:0000049,tRNA binding; GO:0036265,RNA (guanine-N7)-methylation; GO:0006400,tRNA modification	PF02390.17:Putative methyltransferase
novel.9897	0	0	0	10.6203	4.94623	7.7118	0	0	0	1021	460	659	11.9886	1.09325e-21	1.23216e-19	up	NW_018321082.1	45153	53383	+	--	--	K01537 Ca2+-transporting ATPase [EC:3.6.3.8] | (RefSeq) calcium-transporting ATPase 9, plasma membrane-type-like (A)	--	calcium-transporting ATPase 9, plasma membrane-type-like [Dendrobium catenatum]	RecName: Full=Calcium-transporting ATPase 5, plasma membrane-type {ECO:0000305}; Short=OsACA5 {ECO:0000303|PubMed:24286292}; EC=3.6.3.8 {ECO:0000305}; AltName: Full=Ca(2+)-ATPase isoform 5 {ECO:0000305}; AltName: Full=OsACA6 {ECO:0000303|PubMed:24128296};	SubName: Full=Calcium-transporting ATPase 9, plasma membrane-type {ECO:0000313|EMBL:PKU78352.1};	Calcium transporting ATPase	GO:0005887,integral component of plasma membrane; GO:0043231,intracellular membrane-bounded organelle; GO:0005886,plasma membrane; GO:0005524,ATP binding; GO:0005388,calcium-transporting ATPase activity; GO:0005516,calmodulin binding; GO:0046872,metal ion binding; GO:0009409,response to cold; GO:0009414,response to water deprivation	--
gene-LOC110097094	3.76	4.64	6.44	66.87	46.15	37.55	81	102	142	1637	1082	806	3.4935	1.14024e-21	1.27885e-19	up	NW_018269044.1	140562	150601	-	LOC110097094	--	K03539 ribonuclease P/MRP protein subunit RPP1 [EC:3.1.26.5] | (RefSeq) uncharacterized LOC105046161 (A)	ko03008: Ribosome biogenesis in eukaryotes; ko03013: RNA transport	uncharacterized protein LOC110097094 [Dendrobium catenatum]	RecName: Full=Two-component response regulator-like PRR73; AltName: Full=Pseudo-response regulator 73; Short=OsPRR73;	SubName: Full=Two-component response regulator-like PRR73 {ECO:0000313|EMBL:PKU87461.1};	--	GO:0005634,nucleus; GO:0000160,phosphorelay signal transduction system; GO:0006355,regulation of transcription, DNA-templated; GO:0048511,rhythmic process; GO:0006351,transcription, DNA-templated	PF06203.14:CCT motif
gene-LOC110097545	1.99	2.06	1.82	8.72	8.68	10.37	88	93	82	437	417	456	2.39949	1.41074e-21	1.57455e-19	up	NW_018270229.1	550380	621730	-	LOC110097545	--	K08734 DNA mismatch repair protein MLH1 | (RefSeq) DNA mismatch repair protein MLH1 isoform X1 (A)	ko03430: Mismatch repair	DNA mismatch repair protein MLH1 isoform X1 [Dendrobium catenatum]	RecName: Full=DNA mismatch repair protein MLH1; AltName: Full=MutL protein homolog 1; AltName: Full=Protein MUTL-HOMOLOGUE 1; Short=AtMLH1;	SubName: Full=DNA mismatch repair protein MLH1 {ECO:0000313|EMBL:PKA66760.1};	DNA mismatch repair protein - MLH1 family	GO:0005712,chiasma; GO:0032389,MutLalpha complex; GO:0000790,nuclear chromatin; GO:0000795,synaptonemal complex; GO:0005524,ATP binding; GO:0016887,ATPase activity; GO:0030983,mismatched DNA binding; GO:0003697,single-stranded DNA binding; GO:0010154,fruit development; GO:0006298,mismatch repair; GO:0006312,mitotic recombination; GO:0009555,pollen development; GO:0048316,seed development; GO:0009…	PF16413.5:DNA mismatch repair protein Mlh1 C-terminus
novel.7482	18.0911	15.0721	13.213	49.5275	49.2251	59.2683	381	325	286	1177	1128	1250	1.93159	1.47182e-21	1.63478e-19	up	NW_018304513.1	594	926	.	--	--	--	--	uncharacterized protein At5g39570 isoform X2 [Dendrobium catenatum]	--	--	--	--	--
novel.8388	22.449	13.0559	15.2363	0	0	0	852	508	594	0	0	0	-11.6906	1.57868e-21	1.74504e-19	down	NW_018310933.1	5998	6598	.	--	--	--	--	--	--	--	--	--	--
gene-LOC110093477	33.83	32.52	33.26	10.75	10.94	9.81	3050	2990	3065	1100	1072	880	-1.49949	1.6499e-21	1.81505e-19	down	NW_018321224.1	35575	64401	+	LOC110093477	--	K10846 DNA excision repair protein ERCC-5 | (RefSeq) DNA repair protein UVH3 isoform X1 (A)	ko03420: Nucleotide excision repair	DNA repair protein UVH3 isoform X1 [Dendrobium catenatum]	RecName: Full=DNA repair protein UVH3; EC=3.1.-.-; AltName: Full=ERCC5 homolog; AltName: Full=RAD2 homolog; Short=AtRAD2; Short=AtUVH3; Short=AtXPG; AltName: Full=UV hypersensitive protein 3; AltName: Full=XPG homolog;	SubName: Full=DNA repair protein UVH3 {ECO:0000313|EMBL:PKU81772.1};	5'-3' exonuclease	GO:0005634,nucleus; GO:0004519,endonuclease activity; GO:0046872,metal ion binding; GO:0003697,single-stranded DNA binding; GO:0010213,non-photoreactive DNA repair; GO:0006289,nucleotide-excision repair; GO:0009408,response to heat	PF00752.17:XPG N-terminal domain
novel.1863	26.3833	37.3223	18.8744	0	0	0	733	1062	539	0	0	0	-11.9793	1.76087e-21	1.9279e-19	down	NW_018267443.1	975	1414	.	--	--	--	--	hypothetical protein MA16_Dca000959 [Dendrobium catenatum]	--	SubName: Full=Uncharacterized protein {ECO:0000313|EMBL:PKU76356.1};	--	--	--
gene-LOC110098993	10.84	11.13	10.94	33.06	35.5	37.32	253	265	261	876	901	867	1.84458	1.89472e-21	2.06461e-19	up	NW_018272720.1	10984	48382	-	LOC110098993	--	K04567 lysyl-tRNA synthetase, class II [EC:6.1.1.6] | (RefSeq) lysine--tRNA ligase-like (A)	ko00970: Aminoacyl-tRNA biosynthesis	uncharacterized protein LOC110098993 isoform X1 [Dendrobium catenatum]	--	SubName: Full=Uncharacterized protein {ECO:0000313|EMBL:PKA48279.1};	--	--	PF00149.28:Calcineurin-like phosphoesterase
gene-LOC110102106	0.07	0.22	1.08	76.76	39.7	41.07	1	3	15	1179	584	553	6.97699	1.93737e-21	2.10113e-19	up	NW_018281194.1	221573	222950	+	LOC110102106	--	K14432 ABA responsive element binding factor | (RefSeq) ABSCISIC ACID-INSENSITIVE 5-like protein 2 (A)	ko04075: Plant hormone signal transduction	protein FD-like [Dendrobium catenatum]	RecName: Full=Protein FD {ECO:0000303|PubMed:16099980}; AltName: Full=bZIP transcription factor 14 {ECO:0000303|PubMed:11906833}; Short=AtbZIP14 {ECO:0000303|PubMed:11906833};	SubName: Full=Protein FD {ECO:0000313|EMBL:PKU84121.1};	--	GO:0005634,nucleus; GO:0003677,DNA binding; GO:0003700,DNA-binding transcription factor activity; GO:0043621,protein self-association; GO:0009648,photoperiodism; GO:0009911,positive regulation of flower development; GO:0045893,positive regulation of transcription, DNA-templated; GO:0009909,regulation of flower development; GO:2000028,regulation of photoperiodism, flowering; GO:0006355,regulation …	PF00170.21:bZIP transcription factor
gene-LOC110100364	0	0	0	27.32	29.93	17.41	0	0	0	732	768	409	11.828	1.94919e-21	2.10402e-19	up	NW_018277035.1	72018	90608	+	LOC110100364	--	K00975 glucose-1-phosphate adenylyltransferase [EC:2.7.7.27] | (RefSeq) putative two-component response regulator ARR21 (A)	ko00500: Starch and sucrose metabolism; ko00520: Amino sugar and nucleotide sugar metabolism	myb family transcription factor PHL7-like [Dendrobium catenatum]	RecName: Full=Myb family transcription factor PHL7 {ECO:0000305}; AltName: Full=Protein PHR1-LIKE 7 {ECO:0000305};	SubName: Full=Protein PHR1-LIKE 1 {ECO:0000313|EMBL:PKU78660.1};	--	GO:0005634,nucleus; GO:0003677,DNA binding; GO:0003700,DNA-binding transcription factor activity; GO:0006355,regulation of transcription, DNA-templated; GO:0006351,transcription, DNA-templated	PF14379.6:MYB-CC type transfactor, LHEQLE motif
gene-LOC110097177	1.06	0.52	0.82	22.93	11.87	22.27	14	7	11	343	170	292	4.74268	1.97088e-21	2.11741e-19	up	NW_018269111.1	18510	27264	-	LOC110097177	--	--	--	--	--	--	--	--	--
gene-LOC110114357	38.71	27.37	93.57	2.06	1.82	1.93	1273	918	3145	77	65	63	-4.62097	1.98e-21	2.11741e-19	down	NW_018311010.1	690184	700573	+	LOC110114357	--	K20617 cytochrome P450 family 71 subfamily A | (RefSeq) cytochrome P450 71A1-like (A)	--	cytochrome P450 71A1-like isoform X1 [Dendrobium catenatum]	RecName: Full=Cytochrome P450 71A21; EC=1.14.-.-;	SubName: Full=Cytochrome P450 71A1 {ECO:0000313|EMBL:PKU85770.1};	Cytochrome P450 CYP2 subfamily	GO:0016021,integral component of membrane; GO:0016020,membrane; GO:0020037,heme binding; GO:0005506,iron ion binding; GO:0016709,oxidoreductase activity, acting on paired donors, with incorporation or reduction of molecular oxygen, NAD(P)H as one donor, and incorporation of one atom of oxygen; GO:0044550,secondary metabolite biosynthetic process	PF00067.22:Cytochrome P450
gene-LOC110095269	0.14	0.4	0.27	22.14	25.58	7.32	4	12	8	742	821	215	6.24835	2.12866e-21	2.26584e-19	up	NW_018264780.1	308658	317850	-	LOC110095269	--	K05350 beta-glucosidase [EC:3.2.1.21] | (RefSeq) beta-glucosidase 18-like (A)	ko00460: Cyanoamino acid metabolism; ko00500: Starch and sucrose metabolism; ko00940: Phenylpropanoid biosynthesis	beta-glucosidase 18-like [Dendrobium catenatum]	RecName: Full=Beta-glucosidase 18; Short=Os4bglu18; EC=3.2.1.21; Flags: Precursor;	SubName: Full=Beta-glucosidase 18 {ECO:0000313|EMBL:PKU85879.1};	Beta-glucosidase, lactase phlorizinhydrolase, and related proteins	GO:0008422,beta-glucosidase activity; GO:0102483,scopolin beta-glucosidase activity; GO:0005975,carbohydrate metabolic process; GO:1901657,glycosyl compound metabolic process	PF00232.18:Glycosyl hydrolase family 1
gene-LOC110115600	0	0	0	15.17	10.57	12.77	0	0	0	676	451	499	11.5992	2.75055e-21	2.91431e-19	up	NW_018314461.1	89865	108950	-	LOC110115600	--	K12486 stromal membrane-associated protein | (RefSeq) probable ADP-ribosylation factor GTPase-activating protein AGD11 isoform X1 (A)	ko04144: Endocytosis	probable ADP-ribosylation factor GTPase-activating protein AGD11 isoform X1 [Dendrobium catenatum]	RecName: Full=Probable ADP-ribosylation factor GTPase-activating protein AGD11; Short=ARF GAP AGD11; AltName: Full=Protein ARF-GAP DOMAIN 11; Short=AtAGD11;	SubName: Full=Putative ADP-ribosylation factor GTPase-activating protein AGD11 {ECO:0000313|EMBL:PKU62996.1};	Predicted Ca2+-dependent phospholipid-binding protein	GO:0005096,GTPase activator activity; GO:0046872,metal ion binding	PF01412.18:Putative GTPase activating protein for Arf
gene-LOC110101852	40.8	32.19	29.01	411.2	301.32	172.71	1025	825	745	11726	8230	4318	3.2894	4.0476e-21	4.26892e-19	up	NW_018281163.1	120817	123277	-	LOC110101852	--	K09510 DnaJ homolog subfamily B member 4 | (RefSeq) dnaJ homolog subfamily B member 13-like (A)	--	dnaJ homolog subfamily B member 13-like [Dendrobium catenatum]	RecName: Full=Chaperone protein dnaJ 2; Short=AtDjA2; Flags: Precursor;	SubName: Full=ANJ1 {ECO:0000313|EMBL:PKU76771.1};	Molecular chaperone (DnaJ superfamily)	GO:0005829,cytosol; GO:0005886,plasma membrane; GO:0009506,plasmodesma; GO:0005524,ATP binding; GO:0031072,heat shock protein binding; GO:0046872,metal ion binding; GO:0051082,unfolded protein binding; GO:0006457,protein folding; GO:0009408,response to heat	PF01556.18:DnaJ C terminal domain
gene-LOC110103556	1.54	2.59	2.18	18.99	23.26	17.42	38	65	55	531	623	427	3.38714	4.078e-21	4.28134e-19	up	NW_018283865.1	1046167	1077315	+	LOC110103556	--	K02729 20S proteasome subunit alpha 5 [EC:3.4.25.1] | (RefSeq) proteasome subunit alpha type-5-like isoform X1 (A)	ko03050: Proteasome	proteasome subunit alpha type-5-like isoform X1 [Dendrobium catenatum]	RecName: Full=Proteasome subunit alpha type-5; EC=3.4.25.1; AltName: Full=20S proteasome alpha subunit E; AltName: Full=20S proteasome subunit alpha-5;	RecName: Full=Proteasome subunit alpha type {ECO:0000256|RuleBase:RU000551}; EC=3.4.25.1 {ECO:0000256|RuleBase:RU000551};	20S proteasome, regulatory subunit alpha type PSMA5/PUP2	GO:0005737,cytoplasm; GO:0005634,nucleus; GO:0019773,proteasome core complex, alpha-subunit complex; GO:0004298,threonine-type endopeptidase activity; GO:0043161,proteasome-mediated ubiquitin-dependent protein catabolic process	PF00227.26:Proteasome subunit
novel.760	0	0	0	12.148	17.5831	13.8872	0	0	0	477	666	484	11.6128	4.20177e-21	4.39124e-19	up	NW_018260034.1	649367	650020	+	--	--	K08790 serine/threonine kinase 38 [EC:2.7.11.1] | (RefSeq) serine/threonine-protein kinase tricorner-like (A)	--	protein-serine/threonine kinase [Dendrobium catenatum]	--	SubName: Full=Protein-serine/threonine kinase {ECO:0000313|EMBL:PKU80310.1};	NDR and related serine/threonine kinases	--	--
gene-LOC110103634	116.99	75.37	69.41	0	0	0.6	592	389	359	0	0	3	-8.69903	4.35862e-21	4.53455e-19	down	NW_018284406.1	191	834	-	LOC110103634	--	K11187 peroxiredoxin 5, atypical 2-Cys peroxiredoxin [EC:1.11.1.15] | (RefSeq) Peroxiredoxin-5, mitochondrial (A)	ko04146: Peroxisome	peroxiredoxin-2C-like [Dendrobium catenatum]	RecName: Full=Peroxiredoxin-2D; EC=1.11.1.15; AltName: Full=Peroxiredoxin IID; AltName: Full=Thioredoxin peroxidase 2D;	SubName: Full=Peroxiredoxin-2C {ECO:0000313|EMBL:PKU88035.1};	Alkyl hydroperoxide reductase/peroxiredoxin	GO:0005737,cytoplasm; GO:0005886,plasma membrane; GO:0004601,peroxidase activity; GO:0051920,peroxiredoxin activity; GO:0045454,cell redox homeostasis	PF08534.10:Redoxin
gene-LOC110095159	87.8	56.07	98.65	14.88	10.46	11	6785	4420	7792	1305	879	846	-2.56767	4.85586e-21	5.02909e-19	down	NW_018264752.1	85900	93890	-	LOC110095159	--	K08712 ATP-binding cassette, subfamily G (WHITE), member 2, SNQ2 | (RefSeq) ABC transporter, ATP-binding protein (A)	ko02010: ABC transporters	ABC transporter G family member 39-like [Dendrobium catenatum]	RecName: Full=ABC transporter G family member 39 {ECO:0000303|PubMed:18299247}; Short=OsABCG39 {ECO:0000303|PubMed:18299247}; AltName: Full=Pleiotropic drug resistance protein 7 {ECO:0000303|PubMed:12644668, ECO:0000303|PubMed:16506311}; Short=OsPDR7 {ECO:0000303|PubMed:16506311};	SubName: Full=Pleiotropic drug resistance protein 7 {ECO:0000313|EMBL:PKU71149.1};	Pleiotropic drug resistance proteins (PDR1-15), ABC superfamily	GO:0016021,integral component of membrane; GO:0005886,plasma membrane; GO:0005524,ATP binding; GO:0042626,ATPase activity, coupled to transmembrane movement of substances	PF01061.24:ABC-2 type transporter
novel.9996	17.3912	42.3233	13.6857	0	0	0	735	1830	594	0	0	0	-12.437	4.93891e-21	5.09217e-19	down	NW_018321363.1	1229284	1260670	+	--	--	K03006 DNA-directed RNA polymerase II subunit RPB1 [EC:2.7.7.6] | (RefSeq) LOW QUALITY PROTEIN: DNA-directed RNA polymerase II subunit 1-like (A)	ko03020: RNA polymerase	Retrovirus-related Pol polyprotein from transposon TNT 1-94 [Dendrobium catenatum]	RecName: Full=Retrovirus-related Pol polyprotein from transposon RE1; AltName: Full=Retro element 1 {ECO:0000303|PubMed:10689195}; Short=AtRE1 {ECO:0000303|PubMed:10689195}; Includes: RecName: Full=Protease RE1; EC=3.4.23.-; Includes: RecName: Full=Reverse transcriptase RE1; EC=2.7.7.49; Includes: RecName: Full=Endonuclease RE1;	SubName: Full=Retrovirus-related Pol polyprotein from transposon TNT 1-94 {ECO:0000313|EMBL:PKU64856.1};	FOG: Transposon-encoded proteins with TYA, reverse transcriptase, integrase domains in various combinations	GO:0004190,aspartic-type endopeptidase activity; GO:0004519,endonuclease activity; GO:0046872,metal ion binding; GO:0003676,nucleic acid binding; GO:0003964,RNA-directed DNA polymerase activity; GO:0015074,DNA integration; GO:0006310,DNA recombination	PF07727.14:Reverse transcriptase (RNA-dependent DNA polymerase)
gene-LOC110111036	1.85	1.2	1.23	5.64	5.91	7.18	238	157	162	821	824	917	2.30151	5.00355e-21	5.13579e-19	up	NW_018303401.1	474034	520540	+	LOC110111036	--	K11643 chromodomain-helicase-DNA-binding protein 4 [EC:3.6.4.12] | (RefSeq) CHD3-type chromatin-remodeling factor PICKLE (A)	--	protein CHROMATIN REMODELING 4-like [Dendrobium catenatum]	RecName: Full=Protein CHROMATIN REMODELING 4 {ECO:0000303|PubMed:16547115}; Short=AtCHR4; EC=3.6.4.-; AltName: Full=Protein PICKLE RELATED 1 {ECO:0000303|PubMed:10570159};	SubName: Full=CHD3-type chromatin-remodeling factor PICKLE {ECO:0000313|EMBL:PKU70085.1};	Predicted helicase	GO:0005634,nucleus; GO:0009506,plasmodesma; GO:0005524,ATP binding; GO:0003677,DNA binding; GO:0004386,helicase activity; GO:0046872,metal ion binding; GO:0016569,covalent chromatin modification	PF00176.23:SNF2 family N-terminal domain
gene-LOC110105436	1.63	0.96	0.74	19.54	18.3	26.76	15	9	7	204	183	245	4.45064	5.60825e-21	5.73088e-19	up	--	--	--	--	--	--	--	--
gene-LOC110104658	0	0	0	26.1	21.31	6.61	0	0	0	1472	1151	327	12.4358	6.69519e-21	6.81132e-19	up	NW_018287703.1	10891	82713	+	LOC110104658	--	K13207 CUG-BP- and ETR3-like factor | (RefSeq) flowering time control protein FCA isoform X2 (A)	--	flowering time control protein FCA-like isoform X3 [Dendrobium catenatum]	RecName: Full=Flowering time control protein FCA;	SubName: Full=Flowering time control protein FCA {ECO:0000313|EMBL:PKU74515.1};	RNA-binding protein CUGBP1/BRUNO (RRM superfamily)	GO:0005634,nucleus; GO:0003723,RNA binding; GO:0030154,cell differentiation; GO:0009908,flower development	PF00076.22:RNA recognition motif. (a.k.a. RRM, RBD, or RNP domain)
gene-LOC110110634	7.15	7.98	8.39	43.9	32.73	35.82	116	132	139	808	577	578	2.41098	8.29641e-21	8.40313e-19	up	NW_018300943.1	951256	961946	-	LOC110110634	--	--	--	uncharacterized protein LOC110110634 isoform X1 [Dendrobium catenatum]	--	SubName: Full=Uncharacterized protein {ECO:0000313|EMBL:PKU63810.1};	--	--	--
novel.7659	0.176192	0.108888	0.043887	1.79708	2.5115	3.55345	50	32	13	565	762	991	4.72679	8.80456e-21	8.87871e-19	up	NW_018306159.1	25449	29854	+	--	--	K02469 DNA gyrase subunit A [EC:5.99.1.3] | (RefSeq) DNA gyrase subunit A, chloroplastic/mitochondrial-like (A)	--	hypothetical protein MA16_Dca027791 [Dendrobium catenatum]	RecName: Full=RNA-directed DNA polymerase homolog; EC=2.7.7.48; AltName: Full=Reverse transcriptase homolog;	SubName: Full=Uncharacterized protein {ECO:0000313|EMBL:PKU60797.1};	FOG: Transposon-encoded proteins with TYA, reverse transcriptase, integrase domains in various combinations	GO:0005739,mitochondrion; GO:0003968,RNA-directed 5'-3' RNA polymerase activity; GO:0003964,RNA-directed DNA polymerase activity	PF00665.26:Integrase core domain
gene-LOC110099212	1.67	1.89	2.02	12.64	10.81	12.21	38	44	47	327	268	277	2.83186	1.01516e-20	1.01814e-18	up	NW_018273741.1	557868	564587	+	LOC110099212	--	--	--	maltose excess protein 1-like, chloroplastic [Dendrobium catenatum]	RecName: Full=Maltose excess protein 1-like, chloroplastic; Flags: Precursor;	SubName: Full=Maltose excess protein 1-like, chloroplastic {ECO:0000313|EMBL:PKU75389.1};	--	GO:0009706,chloroplast inner membrane; GO:0016021,integral component of membrane; GO:0000023,maltose metabolic process	--
gene-LOC110106529	65.11	75.19	40.75	0	0	0	680	801	435	0	0	0	-11.6865	1.0185e-20	1.01814e-18	down	NW_018290874.1	112170	112815	+	LOC110106529	--	K13950 para-aminobenzoate synthetase [EC:2.6.1.85] | (RefSeq) probable aminodeoxychorismate synthase, chloroplastic (A)	ko00790: Folate biosynthesis	mannose-specific lectin-like [Dendrobium catenatum]	RecName: Full=Mannose-specific lectin; AltName: Full=Agglutinin; AltName: Full=LecGNA 2; Flags: Precursor;	SubName: Full=Mannose-specific lectin {ECO:0000313|EMBL:PKU68323.1};	--	GO:0005576,extracellular region; GO:0005537,mannose binding	PF01453.24:D-mannose binding lectin
gene-LOC110114896	342.38	220.39	338.57	46.9	37.95	25	5917	3885	5981	920	713	430	-2.86045	1.08031e-20	1.07526e-18	down	NW_018254130.1	267147	268215	+	LOC110114896	--	K13950 para-aminobenzoate synthetase [EC:2.6.1.85] | (RefSeq) probable aminodeoxychorismate synthase, chloroplastic (A)	ko00790: Folate biosynthesis	mannose-specific lectin 3-like [Dendrobium catenatum]	RecName: Full=Mannose-specific lectin 3; Contains: RecName: Full=Mannose-specific lectin 3 chain 1; Contains: RecName: Full=Mannose-specific lectin 3 chain 2;	SubName: Full=Mannose-specific lectin 3 {ECO:0000313|EMBL:PKU71930.1};	--	GO:0005537,mannose binding	PF01453.24:D-mannose binding lectin
gene-LOC110110477	49.28	99.49	23.42	1338.1	1254.86	2195.87	490	1009	238	15101	13564	21727	4.92217	1.21411e-20	1.20322e-18	up	NW_018300928.1	150102	159171	-	LOC110110477	--	K03671 thioredoxin 1 | (RefSeq) thioredoxin H1-like (A)	--	Thioredoxin H1 [Dendrobium catenatum]	RecName: Full=Thioredoxin H1; Short=AtTrxh1; AltName: Full=Thioredoxin 1; Short=AtTRX1;	SubName: Full=Thioredoxin H1 {ECO:0000313|EMBL:PKU65485.1};	Thioredoxin	GO:0048046,apoplast; GO:0005829,cytosol; GO:0008047,enzyme activator activity; GO:0016671,oxidoreductase activity, acting on a sulfur group of donors, disulfide as acceptor; GO:0015035,protein disulfide oxidoreductase activity; GO:0047134,protein-disulfide reductase activity; GO:0004791,thioredoxin-disulfide reductase activity; GO:0045454,cell redox homeostasis; GO:0034599,cellular response to ox…	PF00085.20:Thioredoxin
gene-LOC110096982	0	0	0	197.2	53.36	29.29	0	0	0	3264	846	425	13.0295	1.27716e-20	1.26028e-18	up	NW_018269028.1	229984	230885	-	LOC110096982	--	K13993 HSP20 family protein | (RefSeq) 17.3 kDa class I heat shock protein-like (A)	ko04141: Protein processing in endoplasmic reticulum	17.3 kDa class I heat shock protein-like [Dendrobium catenatum]	RecName: Full=21.9 kDa heat shock protein; Short=OsHsp21.9; Flags: Precursor;	SubName: Full=22.7 kDa class IV heat shock protein {ECO:0000313|EMBL:PKU85971.1};	Molecular chaperone (small heat-shock protein Hsp26/Hsp42)	GO:0005783,endoplasmic reticulum; GO:0009408,response to heat	PF00011.21:Hsp20/alpha crystallin family
novel.8634	0	0.150164	0	68.7824	36.4047	52.3147	0	2	0	991	506	669	10.1459	1.31749e-20	1.29451e-18	up	NW_018312401.1	14871	15072	.	--	--	--	--	--	--	--	--	--	--
novel.3172	1.86387	1.93452	2.38231	14.476	21.7905	19.3819	32	34	42	281	408	334	3.33148	1.34635e-20	1.31724e-18	up	NW_018275884.1	379	650	.	--	--	K14709 solute carrier family 39 (zinc transporter), member 1/2/3 | (RefSeq) zinc transporter 8-like (A)	--	zinc transporter 8-like [Dendrobium catenatum]	RecName: Full=Zinc transporter 8; AltName: Full=ZRT/IRT-like protein 8; Short=OsZIP8; Flags: Precursor;	SubName: Full=Zinc/iron regulated transporter-like protein 1 {ECO:0000313|EMBL:AIU92972.1};	Fe2+/Zn2+ regulated transporter	GO:0016021,integral component of membrane; GO:0005886,plasma membrane; GO:0005385,zinc ion transmembrane transporter activity; GO:0071577,zinc ion transmembrane transport; GO:0006829,zinc ion transport	PF02535.22:ZIP Zinc transporter
gene-LOC110112323	25.08	33.32	12.86	0	0	0	792	1073	415	0	0	0	-11.9433	1.42346e-20	1.38678e-18	down	NW_018306145.1	107508	116743	-	LOC110112323	--	K10891 fanconi anemia group D2 protein | (RefSeq) Fanconi anemia group D2 protein homolog (A)	--	Putative cellulose synthase-like protein H3 [Dendrobium catenatum]	RecName: Full=Putative cellulose synthase-like protein H3; EC=2.4.1.-; AltName: Full=OsCslH3;	SubName: Full=Cellulose synthase-like protein H3 {ECO:0000313|EMBL:PKU79250.1};	--	GO:0005794,Golgi apparatus; GO:0000139,Golgi membrane; GO:0016021,integral component of membrane; GO:0005886,plasma membrane; GO:0016760,cellulose synthase (UDP-forming) activity; GO:0016759,cellulose synthase activity; GO:0071555,cell wall organization; GO:0030244,cellulose biosynthetic process; GO:0009833,plant-type primary cell wall biogenesis	PF03552.14:Cellulose synthase
gene-LOC110107465	63.46	46.76	73.2	11	11.03	10.3	910	684	1073	179	172	147	-2.33543	1.44248e-20	1.39939e-18	down	NW_018294046.1	250736	254423	-	LOC110107465	--	K15544 RNA polymerase II subunit A C-terminal domain phosphatase SSU72 [EC:3.1.3.16] | (RefSeq) RNA polymerase II subunit A C-terminal domain phosphatase SSU72 (A)	ko03015: mRNA surveillance pathway	RNA polymerase II subunit A C-terminal domain phosphatase SSU72 [Dendrobium catenatum]	--	SubName: Full=RNA polymerase II subunit A C-terminal domain phosphatase SSU72 {ECO:0000313|EMBL:PKU70556.1};	Protein involved in transcription start site selection	--	PF04722.13:Ssu72-like protein
gene-LOC110093891	18.25	6.66	17.76	0	0.08	0.03	596	222	593	0	3	1	-8.34842	1.50704e-20	1.45587e-18	down	NW_018323611.1	247544	260503	-	LOC110093891	--	K13116 ATP-dependent RNA helicase DDX41 [EC:3.6.4.13] | (RefSeq) uncharacterized protein LOC110093888 isoform X1 (A)	--	protein PIN-LIKES 7-like isoform X1 [Dendrobium catenatum]	RecName: Full=Protein PIN-LIKES 5 {ECO:0000303|PubMed:22504182}; AltName: Full=Auxin efflux carrier-like protein 5 {ECO:0000303|PubMed:22504182};	SubName: Full=Uncharacterized protein {ECO:0000313|EMBL:PKU72832.1};	Predicted membrane protein	GO:0005789,endoplasmic reticulum membrane; GO:0016021,integral component of membrane; GO:0010329,auxin efflux transmembrane transporter activity; GO:0010252,auxin homeostasis; GO:0009734,auxin-activated signaling pathway; GO:0010311,lateral root formation; GO:0040009,regulation of growth rate; GO:0009733,response to auxin	PF03547.18:Membrane transport protein
gene-LOC110108726	61.69	120.33	36.89	0	0	0	764	1520	467	0	0	0	-12.2299	1.52171e-20	1.4639e-18	down	NW_018296567.1	240	1005	+	LOC110108726	--	K13950 para-aminobenzoate synthetase [EC:2.6.1.85] | (RefSeq) probable aminodeoxychorismate synthase, chloroplastic (A)	ko00790: Folate biosynthesis	mannose-specific lectin-like [Dendrobium catenatum]	RecName: Full=Mannose-specific lectin; AltName: Full=Agglutinin; AltName: Full=LecGNA 2; Flags: Precursor;	SubName: Full=Mannose-specific lectin {ECO:0000313|EMBL:PKU60706.1};	--	GO:0005576,extracellular region; GO:0005537,mannose binding	PF01453.24:D-mannose binding lectin
gene-LOC110103242	9.21	7.25	10.5	0	0	0.14	406	326	473	0	0	6	-7.53792	1.55216e-20	1.48697e-18	down	NW_018283475.1	1369294	1406141	-	LOC110103242	--	K01126 glycerophosphoryl diester phosphodiesterase [EC:3.1.4.46] | (RefSeq) glycerophosphodiester phosphodiesterase GDPD5-like (A)	ko00564: Glycerophospholipid metabolism	glycerophosphodiester phosphodiesterase GDPDL4-like [Dendrobium catenatum]	RecName: Full=Glycerophosphodiester phosphodiesterase GDPDL4 {ECO:0000305}; EC=3.1.4.46 {ECO:0000250|UniProtKB:Q7Y208}; AltName: Full=Glycerophosphodiester phosphodiesterase-like 4 {ECO:0000303|PubMed:21323773}; Short=ATGDPDL4 {ECO:0000303|PubMed:21323773}; AltName: Full=Glycerophosphodiesterase-like 1 {ECO:0000303|PubMed:18718934}; AltName: Full=Protein SHV3-LIKE 1 {ECO:0000303|PubMed:18718934};…	SubName: Full=Putative glycerophosphoryl diester phosphodiesterase 1 {ECO:0000313|EMBL:PKU70425.1};	Glycerophosphoryl diester phosphodiesterase	GO:0031225,anchored component of membrane; GO:0046658,anchored component of plasma membrane; GO:0005886,plasma membrane; GO:0009506,plasmodesma; GO:0008889,glycerophosphodiester phosphodiesterase activity; GO:0006071,glycerol metabolic process; GO:0010442,guard cell morphogenesis; GO:0006629,lipid metabolic process; GO:0052541,plant-type cell wall cellulose metabolic process; GO:0010026,trichome …	PF03009.17:Glycerophosphoryl diester phosphodiesterase family
gene-LOC110099117	73.24	63.05	59.91	151.83	176.5	190.41	2387	2096	1996	5617	6254	6176	1.56846	1.75413e-20	1.67348e-18	up	NW_018273080.1	77832	84424	-	LOC110099117	--	K10526 OPC-8:0 CoA ligase 1 [EC:6.2.1.-] | (RefSeq) 4-coumarate--CoA ligase-like 4 (A)	ko00592: alpha-Linolenic acid metabolism	4-coumarate--CoA ligase-like 4 [Dendrobium catenatum]	RecName: Full=4-coumarate--CoA ligase-like 4; EC=6.2.1.-;	SubName: Full=LOW QUALITY PROTEIN: 4-coumarate--CoA ligase-like 4 {ECO:0000313|RefSeq:XP_008777804.2};	Acyl-CoA synthetase	GO:0005524,ATP binding; GO:0016874,ligase activity; GO:0008152,metabolic process	PF00501.28:AMP-binding enzyme
novel.10023	0.116126	0.064821	0.339261	7.28167	5.51849	8.54869	7	4	22	496	363	517	5.46988	1.79807e-20	1.70831e-18	up	NW_018321487.1	161063	162140	-	--	--	K21867 potassium channel | (RefSeq) potassium channel KAT3-like (A)	--	uncharacterized protein LOC110094525 [Dendrobium catenatum]	--	SubName: Full=Uncharacterized protein {ECO:0000313|EMBL:PKU59142.1};	--	--	--
gene-LOC110108766	61.72	79.68	58.52	326.35	266.29	398.32	877	1155	850	5264	4114	5633	2.45481	1.91021e-20	1.80739e-18	up	NW_018296628.1	986027	991026	+	LOC110108766	--	--	--	phosphopantothenoylcysteine decarboxylase subunit VHS3-like [Dendrobium catenatum]	--	SubName: Full=Uncharacterized protein {ECO:0000313|EMBL:PKU71467.1};	--	--	--
gene-LOC110103679	74.44	151.78	56.53	0	0	0	639	1329	496	0	0	0	-12.0717	1.93942e-20	1.82751e-18	down	NW_018284723.1	63	593	+	LOC110103679	--	K13950 para-aminobenzoate synthetase [EC:2.6.1.85] | (RefSeq) probable aminodeoxychorismate synthase, chloroplastic (A)	ko00790: Folate biosynthesis	mannose-specific lectin-like [Dendrobium catenatum]	RecName: Full=Mannose-specific lectin; AltName: Full=Agglutinin; AltName: Full=LecGNA 2; Flags: Precursor;	SubName: Full=Mannose-specific lectin {ECO:0000313|EMBL:PKU61945.1};	--	GO:0005576,extracellular region; GO:0005537,mannose binding	PF01453.24:D-mannose binding lectin
gene-LOC110109414	22.77	20.54	20.08	6.07	4.83	4.89	1015	934	915	307	234	217	-1.84222	2.08308e-20	1.95486e-18	down	NW_018298130.1	491324	494212	+	LOC110109414	--	K15078 structure-specific endonuclease subunit SLX1 [EC:3.6.1.-] | (RefSeq) putative disease resistance protein RGA1 (A)	--	putative disease resistance protein RGA3 [Dendrobium catenatum]	RecName: Full=Putative disease resistance protein RGA4; AltName: Full=RGA4-blb;	SubName: Full=Disease resistance protein RGA4 {ECO:0000313|EMBL:PKU80398.1};	Apoptotic ATPase	GO:0043531,ADP binding; GO:0005524,ATP binding; GO:0006952,defense response	PF00931.22:NB-ARC domain
gene-LOC110111898	111.45	133.86	135.17	630.76	815.51	1326.81	5751	7046	7130	36946	45752	68138	3.01338	2.38262e-20	2.22688e-18	up	NW_018303761.1	214835	261652	+	LOC110111898	--	K00688 glycogen phosphorylase [EC:2.4.1.1] | (RefSeq) alpha-glucan phosphorylase, H isozyme isoform X1 (A)	ko00500: Starch and sucrose metabolism	alpha-glucan phosphorylase, H isozyme isoform X1 [Dendrobium catenatum]	RecName: Full=Alpha-glucan phosphorylase, H isozyme; EC=2.4.1.1; AltName: Full=Starch phosphorylase H;	SubName: Full=Alpha-glucan phosphorylase, H isozyme {ECO:0000313|EMBL:PKU78970.1};	Glycogen phosphorylase	GO:0009507,chloroplast; GO:0005829,cytosol; GO:0008184,glycogen phosphorylase activity; GO:0102250,linear malto-oligosaccharide phosphorylase activity; GO:0030170,pyridoxal phosphate binding; GO:0102499,SHG alpha-glucan phosphorylase activity; GO:0005975,carbohydrate metabolic process; GO:0046686,response to cadmium ion; GO:0009414,response to water deprivation	PF00343.20:Carbohydrate phosphorylase
novel.8459	0.070727	0	0	32.7016	19.5906	18.2056	2	0	0	1045	604	517	10.1532	2.39302e-20	2.22754e-18	up	NW_018311411.1	5718	6165	.	--	--	--	--	hypothetical protein AXF42_Ash015480 [Apostasia shenzhenica]	--	SubName: Full=Uncharacterized protein {ECO:0000313|EMBL:PKA46187.1};	--	--	--
gene-LOC110100346	5.31	4.68	5.82	21.86	30.71	28.31	109	98	122	509	685	578	2.51964	2.51199e-20	2.32886e-18	up	NW_018277028.1	673595	687577	-	LOC110100346	--	--	--	uncharacterized protein LOC110100346 [Dendrobium catenatum]	--	SubName: Full=Uncharacterized protein {ECO:0000313|EMBL:PKU87159.1};	--	--	PF14816.6:Family of unknown function, FAM178
novel.193	0.195698	0.675271	0.397968	10.6037	33.4853	37.0471	5	17	10	278	846	861	6.03778	2.68464e-20	2.47892e-18	up	NW_018254429.1	289167	289533	.	--	--	--	--	Eukaryotic translation initiation factor isoform 4G-1 [Dendrobium catenatum]	--	SubName: Full=Eukaryotic translation initiation factor isoform 4G-1 {ECO:0000313|EMBL:PKU87330.1};	--	--	--
novel.6423	44.8416	18.7841	49.1225	1.1957	0.7887	1.95967	731	314	822	23	14	32	-4.64686	2.78291e-20	2.55939e-18	down	NW_018298004.1	224	553	+	--	--	K11511 centromere protein S | (RefSeq) MHF histone-fold complex subunit 1 isoform X1 (A)	--	uncharacterized protein LOC110018309 isoform X5 [Phalaenopsis equestris]	RecName: Full=Protein MHF1 homolog {ECO:0000303|PubMed:24635147}; Short=AtMHF1 {ECO:0000303|PubMed:24635147};	SubName: Full=Histone superfamily protein {ECO:0000313|EMBL:EOY22641.1};	--	GO:0071821,FANCM-MHF complex; GO:0043240,Fanconi anaemia nuclear complex; GO:0003682,chromatin binding; GO:0003690,double-stranded DNA binding; GO:0046982,protein heterodimerization activity; GO:0036297,interstrand cross-link repair; GO:0006312,mitotic recombination; GO:0007131,reciprocal meiotic recombination; GO:0031297,replication fork processing; GO:0000712,resolution of meiotic recombination…	--
novel.880	0	0	0	3.88295	2.00561	2.78714	0	0	0	731	365	466	11.5348	2.85895e-20	2.61885e-18	up	NW_018260160.1	68332	72342	-	--	--	--	--	--	--	--	--	--	--
gene-LOC110097858	100.7	94.69	85.88	567.74	357.72	349.45	5011	4806	4368	32067	19352	17305	2.34036	2.98159e-20	2.72035e-18	up	NW_018270283.1	565663	570512	-	LOC110097858	--	K03695 ATP-dependent Clp protease ATP-binding subunit ClpB | (RefSeq) chaperone protein ClpB1 (A)	--	chaperone protein ClpB1 [Dendrobium catenatum]	RecName: Full=Chaperone protein ClpB1; AltName: Full=ATP-dependent Clp protease ATP-binding subunit ClpB homolog 1; AltName: Full=Casein lytic proteinase B1; AltName: Full=Heat shock protein 101;	SubName: Full=Chaperone protein ClpB1 {ECO:0000313|EMBL:PKU80006.1};	Chaperone HSP104 and related ATP-dependent Clp proteases	GO:0005829,cytosol; GO:0005634,nucleus; GO:0005524,ATP binding; GO:0034605,cellular response to heat; GO:0019538,protein metabolic process	PF07724.14:AAA domain (Cdc48 subfamily)
novel.2025	1.80772	2.49761	1.48349	22.0395	16.1707	17.9973	30	42	25	409	290	297	3.42441	3.05178e-20	2.77338e-18	up	NW_018268998.1	243990	244249	.	--	--	K15382 solute carrier family 50 (sugar transporter) | (RefSeq) bidirectional sugar transporter SWEET14-like (A)	--	bidirectional sugar transporter SWEET14-like [Dendrobium catenatum]	--	SubName: Full=Bidirectional sugar transporter SWEET14 {ECO:0000313|EMBL:PKU83974.1};	--	--	--
gene-LOC110093951	26.58	20.7	23.87	4.8	2.92	2.76	2000	1589	1836	410	239	207	-2.59483	3.10501e-20	2.81065e-18	down	NW_018323633.1	11148	111703	+	LOC110093951	--	K10405 kinesin family member C1 | (RefSeq) predicted protein (A)	--	kinesin-like protein KIN-14I isoform X1 [Dendrobium catenatum]	RecName: Full=Kinesin-like protein KIN-14I {ECO:0000305}; AltName: Full=Kinesin-like calmodulin-binding protein {ECO:0000305}; Short=OsKCBP {ECO:0000303|PubMed:19106179};	SubName: Full=Kinesin-like calmodulin-binding protein like {ECO:0000313|EMBL:PKU78366.1};	Myosin VII, myosin IXB and related myosins	GO:0005737,cytoplasm; GO:0005871,kinesin complex; GO:0005874,microtubule; GO:0005524,ATP binding; GO:0016887,ATPase activity; GO:0005516,calmodulin binding; GO:0008017,microtubule binding; GO:0003777,microtubule motor activity; GO:0016491,oxidoreductase activity; GO:0007018,microtubule-based movement	PF00225.23:Kinesin motor domain
gene-LOC110112175	7.21	4.38	6.05	22.15	32.15	30.35	387	240	332	1350	1877	1622	2.44218	3.40406e-20	3.06926e-18	up	NW_018306125.1	323184	363607	+	LOC110112175	--	K01191 alpha-mannosidase [EC:3.2.1.24] | (RefSeq) alpha-mannosidase (A)	ko00511: Other glycan degradation	alpha-mannosidase [Dendrobium catenatum]	RecName: Full=Alpha-mannosidase {ECO:0000303|PubMed:4973951}; Short=JBM {ECO:0000303|PubMed:24295789}; Short=Jbalpha-man {ECO:0000303|PubMed:21924285}; EC=3.2.1.24 {ECO:0000269|PubMed:1156387, ECO:0000269|PubMed:12325362, ECO:0000269|PubMed:4973951, ECO:0000269|PubMed:5145}; Contains: RecName: Full=Alpha-mannosidase, heavy subunit {ECO:0000303|PubMed:24221485}; Contains: RecName: Full=Alpha-manno…	SubName: Full=Alpha-mannosidase {ECO:0000313|EMBL:PKU85102.1};	Glycosyl hydrolase, family 38 - alpha-mannosidase	GO:0000326,protein storage vacuole; GO:0004559,alpha-mannosidase activity; GO:0030246,carbohydrate binding; GO:0046872,metal ion binding; GO:0006013,mannose metabolic process	PF01074.22:Glycosyl hydrolases family 38 N-terminal domain
gene-LOC110100218	29.78	85.82	37.76	0	0	0.09	676	1987	876	0	0	2	-10.7363	3.96183e-20	3.55822e-18	down	NW_018276985.1	12163	25677	+	LOC110100218	--	K09753 cinnamoyl-CoA reductase [EC:1.2.1.44] | (RefSeq) cinnamoyl-CoA reductase 2-like (A)	ko00940: Phenylpropanoid biosynthesis	cinnamoyl-CoA reductase 2-like isoform X1 [Dendrobium catenatum]	RecName: Full=Cinnamoyl-CoA reductase 1 {ECO:0000305}; Short=OsCCR1 {ECO:0000303|PubMed:16380417}; EC=1.2.1.44 {ECO:0000269|PubMed:16380417};	SubName: Full=Cinnamoyl-CoA reductase 1 {ECO:0000313|EMBL:PKU70508.1};	Flavonol reductase/cinnamoyl-CoA reductase	GO:0005737,cytoplasm; GO:0016621,cinnamoyl-CoA reductase activity; GO:0050662,coenzyme binding; GO:0006952,defense response; GO:0009809,lignin biosynthetic process	PF01370.21:NAD dependent epimerase/dehydratase family
gene-LOC110106782	31.19	34.1	25.05	140.1	139.27	107.49	598	667	491	3049	2903	2051	2.25707	4.06765e-20	3.63904e-18	up	NW_018258058.1	1306498	1309016	+	LOC110106782	--	K09503 DnaJ homolog subfamily A member 2 | (RefSeq) dnaJ protein homolog (A)	ko04141: Protein processing in endoplasmic reticulum	dnaJ protein homolog [Dendrobium catenatum]	RecName: Full=DnaJ protein homolog; AltName: Full=DNAJ-1; Flags: Precursor;	SubName: Full=DnaJ protein like {ECO:0000313|EMBL:PKU62488.1};	Molecular chaperone (DnaJ superfamily)	GO:0005886,plasma membrane; GO:0005524,ATP binding; GO:0031072,heat shock protein binding; GO:0046872,metal ion binding; GO:0051082,unfolded protein binding; GO:0006457,protein folding; GO:0009408,response to heat	PF01556.18:DnaJ C terminal domain
gene-LOC110098097	408.86	241.99	268.14	41.16	23.28	17.74	22262	13440	14924	2544	1378	961	-3.30282	4.10983e-20	3.66252e-18	down	NW_018270361.1	30582	51102	-	LOC110098097	--	K18577 mannosylglycoprotein endo-beta-mannosidase [EC:3.2.1.152] | (RefSeq) mannosylglycoprotein endo-beta-mannosidase-like isoform X1 (A)	--	mannosylglycoprotein endo-beta-mannosidase-like isoform X1 [Dendrobium catenatum]	RecName: Full=Mannosylglycoprotein endo-beta-mannosidase; Short=Endo-beta-mannosidase; EC=3.2.1.152; Contains: RecName: Full=Mannosylglycoprotein endo-beta-mannosidase 31 kDa subunit; Contains: RecName: Full=Mannosylglycoprotein endo-beta-mannosidase 28 kDa subunit; Contains: RecName: Full=Mannosylglycoprotein endo-beta-mannosidase 42 kDa subunit;	SubName: Full=Mannosylglycoprotein endo-beta-mannosidase {ECO:0000313|EMBL:PKU61157.1};	Predicted beta-mannosidase	GO:0033947,mannosylglycoprotein endo-beta-mannosidase activity; GO:0005975,carbohydrate metabolic process	PF18368.1:Exo-beta-D-glucosaminidase Ig-fold domain
novel.4790	0.394383	0.140825	0.756665	9.89331	11.1265	11.1157	30	11	59	849	921	847	4.80857	4.92253e-20	4.36984e-18	up	NW_018286447.1	1	1203	.	--	--	K00365 urate oxidase [EC:1.7.3.3] | (RefSeq) uricase-like (A)	ko00230: Purine metabolism; ko00232: Caffeine metabolism	uncharacterized protein LOC110105899 [Dendrobium catenatum]	--	SubName: Full=Uncharacterized protein {ECO:0000313|EMBL:PKU67640.1};	--	--	PF03732.17:Retrotransposon gag protein
novel.2824	6.38795	5.32116	4.93072	0.667261	0.767924	1.11649	1153	983	914	136	151	202	-2.54232	4.99933e-20	4.42094e-18	down	NW_018273424.1	13	2870	.	--	--	K19525 vacuolar protein sorting-associated protein 13A/C | (RefSeq) uncharacterized protein LOC110098611 (A)	--	uncharacterized protein LOC110115976 [Dendrobium catenatum]	RecName: Full=Uncharacterized mitochondrial protein AtMg00860; AltName: Full=ORF158;	SubName: Full=Putative mitochondrial protein {ECO:0000313|EMBL:PKU61034.1};	FOG: Transposon-encoded proteins with TYA, reverse transcriptase, integrase domains in various combinations	GO:0005739,mitochondrion	PF03732.17:Retrotransposon gag protein
gene-LOC110109117	4.57	3.23	3.29	13.99	12.25	15.12	190	137	140	661	554	626	2.07025	5.88402e-20	5.18335e-18	up	NW_018298068.1	118927	122690	+	LOC110109117	--	K14486 auxin response factor | (RefSeq) auxin response factor 5 (A)	ko04075: Plant hormone signal transduction	auxin response factor 18-like isoform X1 [Dendrobium catenatum]	RecName: Full=Auxin response factor 18; AltName: Full=OsARF10;	SubName: Full=Auxin response factor 18 {ECO:0000313|EMBL:PKU61425.1};	--	GO:0005634,nucleus; GO:0003677,DNA binding; GO:0009734,auxin-activated signaling pathway; GO:0006355,regulation of transcription, DNA-templated; GO:0006351,transcription, DNA-templated	PF06507.13:Auxin response factor
gene-LOC110093471	1.1	0	0.5	68.05	47.48	51.49	26	0	12	1827	1221	1212	6.93885	6.94434e-20	6.09406e-18	up	NW_018321201.1	115658	139354	+	LOC110093471	--	K00387 sulfite oxidase [EC:1.8.3.1] | (RefSeq) sulfite oxidase (A)	ko00920: Sulfur metabolism	sulfite oxidase [Dendrobium catenatum]	RecName: Full=Sulfite oxidase; EC=1.8.3.1; AltName: Full=Moco-containing protein AtMCP; Short=At-SO; Short=AtSOX;	SubName: Full=Sulfite oxidase {ECO:0000313|EMBL:PKU63068.1};	Sulfite oxidase, molybdopterin-binding component	GO:0005739,mitochondrion; GO:0005777,peroxisome; GO:0030151,molybdenum ion binding; GO:0008482,sulfite oxidase activity; GO:0015994,chlorophyll metabolic process; GO:0042128,nitrate assimilation; GO:0010477,response to sulfur dioxide; GO:0006790,sulfur compound metabolic process	PF00174.19:Oxidoreductase molybdopterin binding domain
novel.2277	3.37619	2.3632	2.20634	0.166255	0.048645	0.163703	998	715	670	56	16	49	-4.21309	7.37399e-20	6.4465e-18	down	NW_018270229.1	712932	717612	-	--	--	K19525 vacuolar protein sorting-associated protein 13A/C | (RefSeq) uncharacterized protein LOC110098611 (A)	--	uncharacterized protein LOC110115976 [Dendrobium catenatum]	RecName: Full=Uncharacterized mitochondrial protein AtMg00860; AltName: Full=ORF158;	SubName: Full=Putative mitochondrial protein {ECO:0000313|EMBL:PKA61057.1}; EC=3.6.4.12 {ECO:0000313|EMBL:PKA61057.1};	FOG: Transposon-encoded proteins with TYA, reverse transcriptase, integrase domains in various combinations	GO:0005739,mitochondrion	PF03732.17:Retrotransposon gag protein
novel.10028	36.6162	24.2256	26.7955	0	0	0	564	382	424	0	0	0	-11.183	7.42212e-20	6.46399e-18	down	NW_018321508.1	742	1713	+	--	--	K18577 mannosylglycoprotein endo-beta-mannosidase [EC:3.2.1.152] | (RefSeq) mannosylglycoprotein endo-beta-mannosidase-like isoform X1 (A)	--	mannosylglycoprotein endo-beta-mannosidase-like isoform X1 [Dendrobium catenatum]	RecName: Full=Mannosylglycoprotein endo-beta-mannosidase; Short=Endo-beta-mannosidase; EC=3.2.1.152; Contains: RecName: Full=Mannosylglycoprotein endo-beta-mannosidase 31 kDa subunit; Contains: RecName: Full=Mannosylglycoprotein endo-beta-mannosidase 28 kDa subunit; Contains: RecName: Full=Mannosylglycoprotein endo-beta-mannosidase 42 kDa subunit;	SubName: Full=Mannosylglycoprotein endo-beta-mannosidase {ECO:0000313|EMBL:PKU61157.1};	--	GO:0033947,mannosylglycoprotein endo-beta-mannosidase activity; GO:0005975,carbohydrate metabolic process	--
novel.4847	0	0	0	2.32374	2.34857	2.56885	0	0	0	395	385	388	11.132	8.01617e-20	6.95501e-18	up	NW_018287709.1	83096	85476	.	--	--	K19525 vacuolar protein sorting-associated protein 13A/C | (RefSeq) uncharacterized protein LOC110098611 (A)	--	RNA-directed DNA polymerase [Dendrobium catenatum]	RecName: Full=Uncharacterized mitochondrial protein AtMg00860; AltName: Full=ORF158;	SubName: Full=RNA-directed DNA polymerase {ECO:0000313|EMBL:PKU62719.1};	FOG: Transposon-encoded proteins with TYA, reverse transcriptase, integrase domains in various combinations	GO:0005739,mitochondrion	PF17919.1:RNase H-like domain found in reverse transcriptase
novel.6583	41.9612	45.9792	39.3601	9.02416	9.74396	9.37153	824	924	794	201	209	185	-2.01829	8.49563e-20	7.34329e-18	down	NW_018298223.1	117218	117528	.	--	--	--	--	--	--	--	--	--	--
novel.6441	0	0	0	5.59086	5.73778	6.56058	0	0	0	384	381	400	11.1299	9.42001e-20	8.11179e-18	up	NW_018298061.1	182749	183711	.	--	--	--	--	--	--	--	--	--	--
gene-LOC110103269	20.39	18.6	19.64	48.29	47.95	54.29	388	361	382	1043	992	1028	1.52193	9.60125e-20	8.23701e-18	up	NW_018283475.1	159868	176159	-	LOC110103269	--	K00940 nucleoside-diphosphate kinase [EC:2.7.4.6] | (RefSeq) uncharacterized LOC103709541 (A)	ko00230: Purine metabolism; ko00240: Pyrimidine metabolism; ko04016: MAPK signaling pathway - plant	uncharacterized protein LOC110103269 [Dendrobium catenatum]	--	SubName: Full=Uncharacterized protein {ECO:0000313|EMBL:PKU70387.1};	--	--	PF00169.29:PH domain
gene-LOC110115492	315.86	182.89	219.88	905.33	718.8	889.09	4514	2666	3212	14686	11168	12645	1.98518	1.04505e-19	8.91089e-18	up	NW_018313544.1	902976	903988	-	LOC110115492	--	K13195 cold-inducible RNA-binding protein | (RAP-DB) Os03g0670700, GLYCINE-RICH_RNA-BINDING_PROTEIN_3, GRP3; Similar to Glycine-rich RNA-binding, abscisic acid-inducible protein. (A)	--	glycine-rich RNA-binding protein 2-like isoform X1 [Dendrobium catenatum]	RecName: Full=Glycine-rich RNA-binding protein GRP2A;	SubName: Full=Glycine-rich RNA-binding protein GRP2A {ECO:0000313|EMBL:PKU65825.1};	FOG: RRM domain	GO:0005634,nucleus; GO:0003723,RNA binding	PF00076.22:RNA recognition motif. (a.k.a. RRM, RBD, or RNP domain)
gene-LOC110112722	42.65	17.48	30.58	766.12	343.72	273.19	2448	1023	1794	49908	21446	15603	4.11945	1.04643e-19	8.91089e-18	up	NW_018260132.1	524845	529731	-	LOC110112722	--	--	--	BAG family molecular chaperone regulator 6 [Dendrobium catenatum]	RecName: Full=BAG family molecular chaperone regulator 6 {ECO:0000303|Ref.3}; AltName: Full=Bcl-2-associated athanogene 6 {ECO:0000303|Ref.3}; AltName: Full=CaM-binding protein 1 {ECO:0000303|PubMed:16003391}; Contains: RecName: Full=Cleaved BAG6 {ECO:0000303|PubMed:26739014};	SubName: Full=BAG family molecular chaperone regulator 6 {ECO:0000313|EMBL:PKU73705.1};	--	GO:0009506,plasmodesma; GO:0005516,calmodulin binding; GO:0051087,chaperone binding; GO:0006914,autophagy; GO:0050832,defense response to fungus; GO:0009817,defense response to fungus, incompatible interaction; GO:0012502,induction of programmed cell death; GO:0010508,positive regulation of autophagy; GO:0006457,protein folding; GO:0009408,response to heat; GO:0009644,response to high light inten…	PF02179.16:BAG domain
gene-LOC110114390	11.42	48.08	22.52	0.36	0.12	0.36	254	1091	512	9	3	8	-6.50741	1.1215e-19	9.51493e-18	down	NW_018311270.1	4350	5725	-	LOC110114390	--	K13065 shikimate O-hydroxycinnamoyltransferase [EC:2.3.1.133] | (RefSeq) shikimate O-hydroxycinnamoyltransferase-like (A)	ko00940: Phenylpropanoid biosynthesis; ko00941: Flavonoid biosynthesis; ko00945: Stilbenoid, diarylheptanoid and gingerol biosynthesis	shikimate O-hydroxycinnamoyltransferase-like [Dendrobium catenatum]	RecName: Full=Shikimate O-hydroxycinnamoyltransferase; EC=2.3.1.133; AltName: Full=Hydroxycinnamoyl transferase; AltName: Full=Hydroxycinnamoyl-Coenzyme A shikimate/quinate hydroxycinnamoyltransferase;	SubName: Full=Uncharacterized protein {ECO:0000313|EMBL:PIA35248.1};	--	GO:0047172,shikimate O-hydroxycinnamoyltransferase activity	PF02458.15:Transferase family
gene-LOC110115358	141.39	208.41	135.15	18.28	22.82	24.47	2439	3667	2383	358	428	420	-2.74266	1.21373e-19	1.02596e-17	down	NW_018262386.1	4496	6140	+	LOC110115358	--	--	--	protein TIC 20-I, chloroplastic-like [Dendrobium catenatum]	RecName: Full=Protein TIC 20-I, chloroplastic {ECO:0000303|PubMed:23372012}; AltName: Full=Translocon at the inner envelope membrane of chloroplasts 20-I {ECO:0000303|PubMed:23372012}; Short=AtTIC20-I {ECO:0000303|PubMed:23372012}; Flags: Precursor;	SubName: Full=Protein TIC 20-I, chloroplastic {ECO:0000313|EMBL:PKU75170.1};	--	GO:0009706,chloroplast inner membrane; GO:0016021,integral component of membrane; GO:0008565,protein transporter activity; GO:0045037,protein import into chloroplast stroma	PF16166.5:Chloroplast import apparatus Tic20-like
novel.5718	276.387	253.932	322.309	49.3093	22.7504	34.333	5443	5120	6518	1098	489	678	-2.84965	1.23811e-19	1.04273e-17	down	NW_018292902.1	102847	103158	.	--	--	K11279 nucleosome assembly protein 1-like 1 | (RefSeq) nucleosome assembly protein 1;2-like isoform X1 (A)	--	hypothetical protein MA16_Dca019629 [Dendrobium catenatum]	RecName: Full=Nucleosome assembly protein 1;4; Short=NtNAP1;4; AltName: Full=Nucleosome assembly protein 1-like 4; Short=NtNAP1_L4;	SubName: Full=Uncharacterized protein {ECO:0000313|EMBL:PKU59927.1};	Nucleosome assembly protein NAP-1	GO:0005737,cytoplasm; GO:0005634,nucleus; GO:0006334,nucleosome assembly	--
gene-LOC110092470	0.24	0.47	0.36	25.22	8.52	17.58	4	8	6	473	153	289	5.7182	1.24655e-19	1.04601e-17	up	NW_018318976.1	651690	654095	-	LOC110092470	--	K00588 caffeoyl-CoA O-methyltransferase [EC:2.1.1.104] | (RefSeq) putative caffeoyl-CoA O-methyltransferase At1g67980 (A)	ko00940: Phenylpropanoid biosynthesis; ko00941: Flavonoid biosynthesis; ko00945: Stilbenoid, diarylheptanoid and gingerol biosynthesis	putative caffeoyl-CoA O-methyltransferase At1g67980 [Dendrobium catenatum]	RecName: Full=Putative caffeoyl-CoA O-methyltransferase At1g67980; EC=2.1.1.104; AltName: Full=Trans-caffeoyl-CoA 3-O-methyltransferase; Short=CCoAMT; Short=CCoAOMT;	SubName: Full=Caffeoyl CoA O-methyltransferase {ECO:0000313|EMBL:AIU48020.1};	O-methyltransferase	GO:0005829,cytosol; GO:0042409,caffeoyl-CoA O-methyltransferase activity; GO:0046872,metal ion binding; GO:0009809,lignin biosynthetic process	PF01596.17:O-methyltransferase
gene-LOC110095037	41.43	130.22	22.37	0.07	0.15	0.08	509	1632	281	1	2	1	-9.20656	1.32823e-19	1.1105e-17	down	NW_018264720.1	168269	169028	-	LOC110095037	--	K13950 para-aminobenzoate synthetase [EC:2.6.1.85] | (RefSeq) probable aminodeoxychorismate synthase, chloroplastic (A)	ko00790: Folate biosynthesis	mannose-specific lectin-like [Dendrobium catenatum]	RecName: Full=Mannose-specific lectin; AltName: Full=Agglutinin; AltName: Full=LecGNA 2; Flags: Precursor;	SubName: Full=Mannose-specific lectin {ECO:0000313|EMBL:PKU68024.1};	--	GO:0005576,extracellular region; GO:0005537,mannose binding	PF01453.24:D-mannose binding lectin
gene-LOC110092160	263.52	152.96	338.49	3391.42	1760.63	1923.62	2390	1415	3138	34913	17360	17362	3.39801	1.43142e-19	1.19244e-17	up	NW_018318889.1	660115	660675	+	LOC110092160	--	--	--	uncharacterized protein LOC110092160 [Dendrobium catenatum]	--	SubName: Full=Uncharacterized protein {ECO:0000313|EMBL:PKU77771.1};	--	--	PF12023.8:Domain of unknown function (DUF3511)
gene-LOC110093297	47.38	52.02	51.1	11.24	11.98	13.95	1590	1781	1753	428	437	466	-1.86402	1.45647e-19	1.20892e-17	down	NW_018321102.1	473403	494634	-	LOC110093297	--	K02350 DNA polymerase zeta [EC:2.7.7.7] | (RefSeq) DNA polymerase zeta catalytic subunit (A)	--	zinc finger protein VAR3, chloroplastic-like [Dendrobium catenatum]	RecName: Full=Zinc finger protein VAR3, chloroplastic {ECO:0000305}; AltName: Full=Organelle Zinc finger 1 {ECO:0000303|PubMed:25768119}; AltName: Full=Protein VARIEGATED 3 {ECO:0000303|PubMed:15340011}; Flags: Precursor;	SubName: Full=Zinc finger protein VAR3, chloroplastic {ECO:0000313|EMBL:PKU76001.1};	RNA-binding Ran Zn-finger protein and related proteins	GO:0009507,chloroplast; GO:0009570,chloroplast stroma; GO:0046872,metal ion binding; GO:1900871,chloroplast mRNA modification; GO:0009658,chloroplast organization; GO:0006397,mRNA processing	PF00641.18:Zn-finger in Ran binding protein and others
gene-LOC110102704	23.75	17.91	16.81	53.46	48.8	54.54	831	639	601	2123	1856	1899	1.59366	1.49253e-19	1.23439e-17	up	NW_018256747.1	684433	686596	+	LOC110102704	--	--	--	uncharacterized protein LOC110102704 isoform X1 [Dendrobium catenatum]	--	SubName: Full=Uncharacterized protein {ECO:0000313|EMBL:PKU70315.1};	--	--	PF13837.6:Myb/SANT-like DNA-binding domain
gene-LOC110115325	0.47	0.18	0.27	18.27	11.09	22.06	5	2	3	222	129	235	5.96934	1.62197e-19	1.33664e-17	up	NW_018313092.1	709011	709672	+	LOC110115325	--	--	--	uncharacterized protein At4g30180 [Dendrobium catenatum]	--	SubName: Full=Uncharacterized protein {ECO:0000313|EMBL:PKU79861.1};	--	--	--
novel.9416	28.9835	47.3765	20.3505	1.26327	2.00779	1.18617	610	1020	440	31	46	25	-4.28258	1.67524e-19	1.37561e-17	down	NW_018317723.1	977	1309	.	--	--	--	--	Putative disease resistance protein RGA4 [Dendrobium catenatum]	--	SubName: Full=Disease resistance protein RGA4 {ECO:0000313|EMBL:PKU84161.1};	--	--	--
gene-LOC110106495	0.05	0.04	0	3.94	6.24	6.31	2	2	0	196	297	275	7.68266	1.71429e-19	1.40267e-17	up	NW_018290715.1	109974	126646	+	LOC110106495	--	K01180 endo-1,3(4)-beta-glucanase [EC:3.2.1.6] | (RefSeq) uncharacterized protein LOC111487562 (A)	--	proline-rich receptor-like protein kinase PERK4 isoform X1 [Dendrobium catenatum]	RecName: Full=Proline-rich receptor-like protein kinase PERK4; EC=2.7.11.1; AltName: Full=Proline-rich extensin-like receptor kinase 4; Short=AtPERK4;	SubName: Full=Proline-rich receptor-like protein kinase PERK4 {ECO:0000313|EMBL:PKU80875.1};	Serine/threonine protein kinase	GO:0016021,integral component of membrane; GO:0005622,intracellular; GO:0005886,plasma membrane; GO:0005524,ATP binding; GO:0004672,protein kinase activity; GO:0004675,transmembrane receptor protein serine/threonine kinase activity; GO:0009738,abscisic acid-activated signaling pathway; GO:0019722,calcium-mediated signaling; GO:0007166,cell surface receptor signaling pathway; GO:0048364,root devel…	PF07714.17:Protein tyrosine kinase
gene-LOC110115839	0	0	0	15.33	15.35	19.96	0	0	0	367	352	419	11.0985	1.8865e-19	1.5381e-17	up	NW_018314533.1	341382	351741	+	LOC110115839	--	K10703 very-long-chain (3R)-3-hydroxyacyl-CoA dehydratase [EC:4.2.1.134] | (RefSeq) very-long-chain (3R)-3-hydroxyacyl-CoA dehydratase PASTICCINO 2A-like isoform X1 (A)	ko00062: Fatty acid elongation; ko01040: Biosynthesis of unsaturated fatty acids; ko01212: Fatty acid metabolism	very-long-chain (3R)-3-hydroxyacyl-CoA dehydratase PASTICCINO 2A-like isoform X1 [Dendrobium catenatum]	RecName: Full=Very-long-chain (3R)-3-hydroxyacyl-CoA dehydratase PASTICCINO 2A {ECO:0000305}; EC=4.2.1.134 {ECO:0000250|UniProtKB:Q8VZB2}; AltName: Full=3-hydroxyacyl-CoA dehydratase PASTICCINO 2A; Short=HACD; Short=PAS2A; AltName: Full=Protein tyrosine phosphatase-like protein;	SubName: Full=Very-long-chain (3R)-3-hydroxyacyl-[acyl-carrier protein] dehydratase PASTICCINO 2 {ECO:0000313|EMBL:PKU83127.1};	Protein tyrosine phosphatase-like protein PTPLA (contains Pro instead of catalytic Arg)	GO:0030176,integral component of endoplasmic reticulum membrane; GO:0102343,3-hydroxy-arachidoyl-CoA dehydratase activity; GO:0102344,3-hydroxy-behenoyl-CoA dehydratase activity; GO:0102345,3-hydroxy-lignoceroyl-CoA dehydratase activity; GO:0018812,3-hydroxyacyl-CoA dehydratase activity; GO:0102158,very-long-chain 3-hydroxyacyl-CoA dehydratase activity; GO:0030497,fatty acid elongation; GO:000727…	PF04387.14:Protein tyrosine phosphatase-like protein, PTPLA
gene-LOC110091856	7.85	5.99	5.42	20.5	22.27	21.89	265	206	187	785	817	735	1.91876	1.91845e-19	1.55862e-17	up	NW_018317607.1	45845	78215	-	LOC110091856	--	K12603 CCR4-NOT transcription complex subunit 6 [EC:3.1.13.4] | (RefSeq) glucose-repressible alcohol dehydrogenase transcriptional effector-like (A)	ko03018: RNA degradation	carbon catabolite repressor protein 4 homolog 6-like [Dendrobium catenatum]	RecName: Full=Carbon catabolite repressor protein 4 homolog 6; Short=CCR4 homolog 6; EC=3.1.13.4;	SubName: Full=Carbon catabolite repressor protein 4 like 6 {ECO:0000313|EMBL:PKU65110.1};	Transcriptional effector CCR4-related protein	GO:0005737,cytoplasm; GO:0005634,nucleus; GO:0046872,metal ion binding; GO:0004535,poly(A)-specific ribonuclease activity; GO:0003723,RNA binding; GO:0006355,regulation of transcription, DNA-templated; GO:0006351,transcription, DNA-templated	PF03372.23:Endonuclease/Exonuclease/phosphatase family
gene-LOC110107362	356	316.1	306.66	33.16	38.27	65.36	6469	5859	5696	684	756	1182	-2.67939	2.08134e-19	1.685e-17	down	NW_018293475.1	170755	208171	+	LOC110107362	--	K12382 saposin | (RefSeq) proactivator polypeptide-like 1 (A)	ko00600: Sphingolipid metabolism	proactivator polypeptide-like 1 [Dendrobium catenatum]	--	SubName: Full=Uncharacterized protein {ECO:0000313|EMBL:PKU76342.1};	Prosaposin	--	PF05184.15:Saposin-like type B, region 1
gene-LOC110105462	34.71	18.32	34.28	127.44	154.57	151.5	862	464	870	3592	4173	3744	2.49251	2.42241e-19	1.95424e-17	up	NW_018288055.1	590843	605902	+	LOC110105462	--	K00457 4-hydroxyphenylpyruvate dioxygenase [EC:1.13.11.27] | (RefSeq) 4-hydroxyphenylpyruvate dioxygenase (A)	ko00130: Ubiquinone and other terpenoid-quinone biosynthesis; ko00350: Tyrosine metabolism; ko00360: Phenylalanine metabolism	4-hydroxyphenylpyruvate dioxygenase [Dendrobium catenatum]	RecName: Full=4-hydroxyphenylpyruvate dioxygenase; EC=1.13.11.27; AltName: Full=4-hydroxyphenylpyruvic acid oxidase; Short=4HPPD; Short=HPD; Short=HPPDase;	SubName: Full=4-hydroxyphenylpyruvate dioxygenase {ECO:0000313|EMBL:PKU79224.1};	4-hydroxyphenylpyruvate dioxygenase	GO:0005737,cytoplasm; GO:0003868,4-hydroxyphenylpyruvate dioxygenase activity; GO:0042802,identical protein binding; GO:0046872,metal ion binding; GO:0006559,L-phenylalanine catabolic process; GO:0006572,tyrosine catabolic process	PF00903.25:Glyoxalase/Bleomycin resistance protein/Dioxygenase superfamily
gene-LOC110092769	15.26	18.78	15.64	109.03	72.85	72.3	337	423	353	2733	1749	1589	2.50491	2.58749e-19	2.08013e-17	up	NW_018319774.1	22092	28563	-	LOC110092769	--	K22614 NLR family CARD domain-containing protein 3 | (RefSeq) protein NLRC3 isoform X1 (A)	--	protein NLRC3 isoform X1 [Dendrobium catenatum]	RecName: Full=RAN GTPase-activating protein 1; Short=AtRanGAP1; Short=RanGAP1;	SubName: Full=protein NLRC3-like isoform X1 {ECO:0000313|RefSeq:XP_008793815.1};	LRR-containing protein	GO:0032153,cell division site; GO:0009504,cell plate; GO:0009507,chloroplast; GO:0005635,nuclear envelope; GO:0031965,nuclear membrane; GO:0009524,phragmoplast; GO:0005886,plasma membrane; GO:0005819,spindle; GO:0005096,GTPase activator activity; GO:0000911,cytokinesis by cell plate formation; GO:0006606,protein import into nucleus	PF13516.6:Leucine Rich repeat
gene-LOC110097182	1.28	0.76	1.31	9.71	12.14	12.14	23	14	24	198	237	217	3.51477	2.63179e-19	2.10837e-17	up	NW_018269128.1	78978	80243	+	LOC110097182	--	--	--	uncharacterized protein LOC110097182 [Dendrobium catenatum]	--	SubName: Full=Uncharacterized protein {ECO:0000313|EMBL:PKU74419.1};	--	--	--
gene-LOC110116743	42.18	39.95	33.16	3.13	3.67	6.19	973	940	782	82	92	142	-2.99429	2.70323e-19	2.15808e-17	down	NW_018317504.1	291747	317613	+	LOC110116743	--	K22369 epoxide hydrolase 4 [EC:3.3.-.-] | (RefSeq) alpha/beta-hydrolase (A)	--	pheophytinase, chloroplastic-like [Dendrobium catenatum]	RecName: Full=Pheophytinase, chloroplastic; EC=3.1.1.-; AltName: Full=Pheophytin pheophorbide hydrolase; AltName: Full=Protein CO-REGULATED WITH NYE1; Flags: Precursor;	SubName: Full=Cardiolipin-specific phospholipase {ECO:0000313|EMBL:PKU70235.1};	Predicted hydrolase/acyltransferase (alpha/beta hydrolase superfamily)	GO:0009507,chloroplast; GO:0009570,chloroplast stroma; GO:0009535,chloroplast thylakoid membrane; GO:0080124,pheophytinase activity; GO:0015996,chlorophyll catabolic process	PF12697.7:Alpha/beta hydrolase family
gene-LOC110092574	9.73	8.19	5.51	0.48	0.59	0.72	396	340	229	22	26	29	-3.55343	2.80493e-19	2.23152e-17	down	NW_018319046.1	3166	41601	+	LOC110092574	--	K09833 homogentisate phytyltransferase / homogentisate geranylgeranyltransferase [EC:2.5.1.115 2.5.1.116] | (RefSeq) probable homogentisate phytyltransferase 1, chloroplastic isoform X1 (A)	ko00130: Ubiquinone and other terpenoid-quinone biosynthesis	probable homogentisate phytyltransferase 1, chloroplastic isoform X1 [Dendrobium catenatum]	RecName: Full=Probable homogentisate phytyltransferase 1, chloroplastic; EC=2.5.1.115; AltName: Full=Vitamin E pathway gene 2-1 protein; Short=OsVTE2-1; Flags: Precursor;	SubName: Full=Putative homogentisate phytyltransferase 1, chloroplastic {ECO:0000313|EMBL:PKU71948.1};	--	GO:0009535,chloroplast thylakoid membrane; GO:0016021,integral component of membrane; GO:0010176,homogentisate phytyltransferase activity; GO:0071555,cell wall organization; GO:0009915,phloem sucrose loading; GO:0031347,regulation of defense response; GO:0009266,response to temperature stimulus; GO:0006636,unsaturated fatty acid biosynthetic process; GO:0010189,vitamin E biosynthetic process	PF01040.18:UbiA prenyltransferase family
novel.5112	0.501594	0.442175	0.803421	4.41432	3.83136	4.84156	51	46	84	507	425	494	3.06105	3.44211e-19	2.729e-17	up	NW_018288697.1	2941	4550	.	--	--	K12349 neutral ceramidase [EC:3.5.1.23] | (RefSeq) neutral ceramidase-like (A)	ko00600: Sphingolipid metabolism	putative mitochondrial protein [Dendrobium catenatum]	--	SubName: Full=Putative mitochondrial protein {ECO:0000313|EMBL:PKU67907.1};	FOG: Transposon-encoded proteins with TYA, reverse transcriptase, integrase domains in various combinations	--	PF17921.1:Integrase zinc binding domain
gene-LOC110113141	0	0.09	0	8.9	4.17	6.56	0	5	0	548	246	354	7.88029	3.90096e-19	3.08216e-17	up	NW_018260160.1	73168	91547	+	LOC110113141	--	K01537 Ca2+-transporting ATPase [EC:3.6.3.8] | (RefSeq) calcium-transporting ATPase 9, plasma membrane-type-like (A)	--	calcium-transporting ATPase 10, plasma membrane-type-like [Dendrobium catenatum]	RecName: Full=Calcium-transporting ATPase 5, plasma membrane-type {ECO:0000305}; Short=OsACA5 {ECO:0000303|PubMed:24286292}; EC=3.6.3.8 {ECO:0000305}; AltName: Full=Ca(2+)-ATPase isoform 5 {ECO:0000305}; AltName: Full=OsACA6 {ECO:0000303|PubMed:24128296};	SubName: Full=Calcium-transporting ATPase 10, plasma membrane-type {ECO:0000313|EMBL:PKU77930.1};	Calcium transporting ATPase	GO:0005887,integral component of plasma membrane; GO:0043231,intracellular membrane-bounded organelle; GO:0005886,plasma membrane; GO:0005524,ATP binding; GO:0005388,calcium-transporting ATPase activity; GO:0005516,calmodulin binding; GO:0046872,metal ion binding; GO:0009409,response to cold; GO:0009414,response to water deprivation	--
gene-LOC110109850	0	0	0	8.6	10.12	10.58	0	0	0	329	371	355	10.9883	4.06399e-19	3.19998e-17	up	NW_018300451.1	438862	470071	+	LOC110109850	--	K01968 3-methylcrotonyl-CoA carboxylase alpha subunit [EC:6.4.1.4] | (RefSeq) methylcrotonoyl-CoA carboxylase subunit alpha, mitochondrial (A)	ko00280: Valine, leucine and isoleucine degradation	serine/threonine-protein kinase HT1-like [Dendrobium catenatum]	RecName: Full=Serine/threonine-protein kinase STY13 {ECO:0000305}; EC=2.7.11.1 {ECO:0000269|PubMed:16429265}; AltName: Full=AtSTYPK {ECO:0000303|PubMed:17291444}; AltName: Full=Serine/threonine/tyrosine-protein kinase 13 {ECO:0000303|PubMed:16429265};	SubName: Full=Serine/threonine-protein kinase HT1 {ECO:0000313|EMBL:PKU83170.1};	Tyrosine kinase specific for activated (GTP-bound) p21cdc42Hs	GO:0005622,intracellular; GO:0005886,plasma membrane; GO:0005524,ATP binding; GO:0004672,protein kinase activity; GO:0004674,protein serine/threonine kinase activity; GO:0004712,protein serine/threonine/tyrosine kinase activity; GO:0004713,protein tyrosine kinase activity; GO:0004871,NA; GO:0035556,intracellular signal transduction; GO:0006468,protein phosphorylation	PF07714.17:Protein tyrosine kinase
gene-LOC110093044	48.87	72.62	72.01	300.95	455.59	464.38	632	958	952	4418	6406	5977	2.80285	5.23325e-19	4.09878e-17	up	NW_018321010.1	341025	342527	-	LOC110093044	--	K01602 ribulose-bisphosphate carboxylase small chain [EC:4.1.1.39] | (RefSeq) ribulose bisphosphate carboxylase small chain clone 512-like (A)	ko00630: Glyoxylate and dicarboxylate metabolism; ko00710: Carbon fixation in photosynthetic organisms; ko01200: Carbon metabolism	ribulose bisphosphate carboxylase small chain clone 512-like [Dendrobium catenatum]	RecName: Full=Ribulose bisphosphate carboxylase small chain, chloroplastic; Short=RuBisCO small subunit; EC=4.1.1.39; Flags: Precursor;	SubName: Full=Ribulose bisphosphate carboxylase small chain, chloroplastic {ECO:0000313|EMBL:PKU78868.1};	--	GO:0009507,chloroplast; GO:0004497,monooxygenase activity; GO:0016984,ribulose-bisphosphate carboxylase activity; GO:0009853,photorespiration; GO:0019253,reductive pentose-phosphate cycle	PF00101.20:Ribulose bisphosphate carboxylase, small chain
gene-LOC110107996	26.22	47.4	32.54	467.6	244.64	286.91	563	1038	714	11395	5710	6130	3.36657	5.24113e-19	4.09878e-17	up	NW_018295036.1	333029	337339	+	LOC110107996	--	K07374 tubulin alpha | (RefSeq) tubulin alpha-1 chain-like (A)	ko04145: Phagosome	tubulin alpha-1 chain-like [Dendrobium catenatum]	RecName: Full=Tubulin alpha-1 chain;	SubName: Full=Tubulin alpha-1 chain {ECO:0000313|EMBL:PKU74311.1};	Alpha tubulin	GO:0005737,cytoplasm; GO:0005874,microtubule; GO:0005525,GTP binding; GO:0003924,GTPase activity; GO:0005200,structural constituent of cytoskeleton; GO:0007017,microtubule-based process	PF00091.25:Tubulin/FtsZ family, GTPase domain
gene-LOC110107599	129.17	129.43	161.78	36.63	30.49	27.78	3172	3242	4061	1021	814	679	-1.98956	5.4865e-19	4.27612e-17	down	NW_018294855.1	134021	150260	+	LOC110107599	--	K12178 COP9 signalosome complex subunit 4 | (RefSeq) COP9 signalosome complex subunit 4 (A)	--	COP9 signalosome complex subunit 4 [Dendrobium catenatum]	RecName: Full=COP9 signalosome complex subunit 4; Short=AtS4; Short=Signalosome subunit 4; AltName: Full=Constitutive photomorphogenesis protein 8; AltName: Full=Protein FUSCA 4;	SubName: Full=COP9 signalosome complex subunit 4 {ECO:0000313|EMBL:PKU71304.1};	COP9 signalosome, subunit CSN4	GO:0008180,COP9 signalosome; GO:0005829,cytosol; GO:0043234,NA; GO:0007275,multicellular organism development; GO:0010971,positive regulation of G2/M transition of mitotic cell cycle; GO:0000338,protein deneddylation; GO:0009585,red, far-red light phototransduction	PF01399.27:PCI domain
novel.2193	1.1976	1.27731	0.635407	12.3087	8.46612	12.4719	37	40	20	425	282	383	3.56745	5.97147e-19	4.63838e-17	up	NW_018269245.1	188966	189449	-	--	--	K06126 ubiquinone biosynthesis monooxygenase Coq6 [EC:1.14.13.-] | (RefSeq) ubiquinone biosynthesis monooxygenase COQ6, mitochondrial isoform X1 (A)	ko00130: Ubiquinone and other terpenoid-quinone biosynthesis	ubiquinone biosynthesis monooxygenase COQ6, mitochondrial isoform X1 [Dendrobium catenatum]	--	SubName: Full=Ubiquinone biosynthesis monooxygenase Coq6 {ECO:0000313|EMBL:PKU68129.1};	Monooxygenase involved in coenzyme Q (ubiquinone) biosynthesis	--	--
novel.8750	0	0	0	11.4791	8.13556	11.4204	0	0	0	415	284	366	10.994	6.1853e-19	4.7883e-17	up	NW_018312912.1	1	506	.	--	--	K20224 importin-9 | (RefSeq) importin-9 (A)	--	hypothetical protein MA16_Dca025017 [Dendrobium catenatum]	--	SubName: Full=Uncharacterized protein {ECO:0000313|EMBL:PKU69826.1};	FOG: Transposon-encoded proteins with TYA, reverse transcriptase, integrase domains in various combinations	--	--
gene-LOC110093132	41.51	43.85	30.1	5.26	3.64	6.73	2462	2653	1825	354	235	397	-2.73343	6.28648e-19	4.85029e-17	down	NW_018321042.1	495947	510146	-	LOC110093132	--	K15078 structure-specific endonuclease subunit SLX1 [EC:3.6.1.-] | (RefSeq) putative disease resistance protein RGA3 (A)	--	disease resistance protein RGA2-like [Dendrobium catenatum]	RecName: Full=Putative disease resistance RPP13-like protein 1;	SubName: Full=Disease resistance protein RGA2 {ECO:0000313|EMBL:PKU61611.1};	Apoptotic ATPase	GO:0005886,plasma membrane; GO:0043531,ADP binding; GO:0005524,ATP binding; GO:0009626,plant-type hypersensitive response; GO:0007165,signal transduction	PF00931.22:NB-ARC domain
gene-LOC110100451	22.79	20.7	19.75	5.36	5.57	5.08	640	593	567	171	170	142	-1.81698	6.32532e-19	4.86394e-17	down	NW_018277049.1	246295	251095	+	LOC110100451	--	--	--	Protein AUXIN RESPONSE 4 [Dendrobium catenatum]	RecName: Full=Protein AUXIN RESPONSE 4;	SubName: Full=Protein AUXIN RESPONSE 4 {ECO:0000313|EMBL:PKU69823.1};	--	GO:0005783,endoplasmic reticulum; GO:0005789,endoplasmic reticulum membrane; GO:0016021,integral component of membrane; GO:0005739,mitochondrion; GO:0005774,vacuolar membrane; GO:0009926,auxin polar transport; GO:0009733,response to auxin; GO:0009612,response to mechanical stimulus	PF12697.7:Alpha/beta hydrolase family
gene-LOC110097429	59.88	71	35.56	3.35	3.63	5.66	850	1028	516	54	56	80	-3.57005	6.36833e-19	4.88069e-17	down	NW_018269841.1	277195	280719	-	LOC110097429	--	K00109 2-hydroxyglutarate dehydrogenase [EC:1.1.99.2] | (RefSeq) L-2-hydroxyglutarate dehydrogenase, mitochondrial (A)	ko00650: Butanoate metabolism	LRR receptor kinase BAK1-like [Dendrobium catenatum]	RecName: Full=Leucine-rich repeat protein 1 {ECO:0000303|PubMed:19712067}; Short=AtLRR1 {ECO:0000303|PubMed:19712067}; Flags: Precursor;	SubName: Full=Somatic embryogenesis receptor kinase 1 {ECO:0000313|EMBL:PKU65941.1};	FOG: Leucine rich repeat	GO:0005886,plasma membrane; GO:0004675,transmembrane receptor protein serine/threonine kinase activity; GO:0007166,cell surface receptor signaling pathway; GO:0006952,defense response; GO:0006468,protein phosphorylation; GO:0007165,signal transduction	PF12799.7:Leucine Rich repeats (2 copies)
gene-LOC110111658	27.66	15.75	18.28	2.9	1.97	1.58	983	571	664	117	76	56	-3.07286	6.67826e-19	5.10122e-17	down	NW_018303568.1	153751	198126	+	LOC110111658	--	K07407 alpha-galactosidase [EC:3.2.1.22] | (RefSeq) alpha-galactosidase-like isoform X1 (A)	ko00052: Galactose metabolism; ko00561: Glycerolipid metabolism; ko00600: Sphingolipid metabolism; ko00603: Glycosphingolipid biosynthesis - globo and isoglobo series	uncharacterized protein LOC110111658 [Dendrobium catenatum]	RecName: Full=Alpha-galactosidase; EC=3.2.1.22; AltName: Full=Alpha-D-galactoside galactohydrolase; AltName: Full=Melibiase; Flags: Precursor;	SubName: Full=Alpha-galactosidase {ECO:0000313|EMBL:PKA57803.1}; EC=3.2.1.22 {ECO:0000313|EMBL:PKA57803.1};	Alpha-D-galactosidase (melibiase)	GO:0052692,raffinose alpha-galactosidase activity; GO:0005975,carbohydrate metabolic process	PF16499.5:Alpha galactosidase A
gene-LOC110091945	211.78	535.52	219.41	4832.08	4343.27	3832.2	2489	6420	2636	64463	55497	44823	3.87274	7.53027e-19	5.73298e-17	up	NW_018317748.1	185619	192251	-	LOC110091945	--	K11187 peroxiredoxin 5, atypical 2-Cys peroxiredoxin [EC:1.11.1.15] | (RefSeq) hypothetical protein (A)	ko04146: Peroxisome	peroxiredoxin-2C-like [Dendrobium catenatum]	RecName: Full=Peroxiredoxin-2C; EC=1.11.1.15; AltName: Full=Peroxiredoxin IIC; AltName: Full=Thioredoxin peroxidase 2C;	SubName: Full=Peroxiredoxin-2C {ECO:0000313|EMBL:PKU88035.1};	Alkyl hydroperoxide reductase/peroxiredoxin	GO:0005737,cytoplasm; GO:0004601,peroxidase activity; GO:0051920,peroxiredoxin activity; GO:0045454,cell redox homeostasis	PF08534.10:Redoxin
gene-LOC110097987	4.05	0.79	4.03	205.38	170.25	51.51	60	12	61	3456	2744	760	5.79366	7.8147e-19	5.92988e-17	up	NW_018270315.1	262674	265697	-	LOC110097987	--	K15382 solute carrier family 50 (sugar transporter) | (RefSeq) bidirectional sugar transporter SWEET1a (A)	--	bidirectional sugar transporter SWEET1a [Dendrobium catenatum]	RecName: Full=Bidirectional sugar transporter SWEET1a {ECO:0000305}; Short=SbSWEET1a {ECO:0000305};	SubName: Full=Uncharacterized protein {ECO:0000313|EMBL:KJB29074.1};	Multitransmembrane protein	GO:0016021,integral component of membrane; GO:0005886,plasma membrane; GO:0008643,carbohydrate transport	PF03083.16:Sugar efflux transporter for intercellular exchange
gene-LOC110096901	38.57	31.75	37.45	4.39	7.18	4.47	1353	1136	1343	175	274	156	-2.57507	8.68266e-19	6.56683e-17	down	NW_018269013.1	113215	131218	+	LOC110096901	--	K02434 aspartyl-tRNA(Asn)/glutamyl-tRNA(Gln) amidotransferase subunit B [EC:6.3.5.6 6.3.5.7] | (RefSeq) glutamyl-tRNA(Gln) amidotransferase subunit B, chloroplastic/mitochondrial (A)	ko00970: Aminoacyl-tRNA biosynthesis	glutamyl-tRNA(Gln) amidotransferase subunit B, chloroplastic/mitochondrial [Dendrobium catenatum]	RecName: Full=Glutamyl-tRNA(Gln) amidotransferase subunit B, chloroplastic/mitochondrial {ECO:0000255|HAMAP-Rule:MF_03147}; Short=Glu-AdT subunit B {ECO:0000255|HAMAP-Rule:MF_03147}; EC=6.3.5.- {ECO:0000255|HAMAP-Rule:MF_03147};	SubName: Full=Glutamyl-tRNA(Gln) amidotransferase subunit B, chloroplastic/mitochondrial {ECO:0000313|EMBL:PKU87713.1};	Glutamyl-tRNA amidotransferase subunit B	GO:0009507,chloroplast; GO:0005739,mitochondrion; GO:0005524,ATP binding; GO:0016884,carbon-nitrogen ligase activity, with glutamine as amido-N-donor; GO:0006412,translation	PF02934.15:GatB/GatE catalytic domain
gene-LOC110097600	0	0	0	7.12	6.36	6.92	0	0	0	351	300	299	10.8294	1.14054e-18	8.59781e-17	up	NW_018254429.1	462530	465214	-	LOC110097600	--	K14494 DELLA protein | (RefSeq) DELLA protein GAI-like (A)	ko04075: Plant hormone signal transduction	scarecrow-like protein 33 [Dendrobium catenatum]	RecName: Full=Scarecrow-like protein 9; Short=AtSCL9; AltName: Full=GRAS family protein 13; Short=AtGRAS-13;	SubName: Full=Scarecrow-like protein 9 {ECO:0000313|EMBL:PKU84311.1};	--	GO:0005634,nucleus; GO:0003700,DNA-binding transcription factor activity; GO:0043565,sequence-specific DNA binding; GO:0006355,regulation of transcription, DNA-templated; GO:0006351,transcription, DNA-templated	PF03514.14:GRAS domain family
gene-LOC110096277	59.49	49.39	57.04	132.32	139.1	178.69	3866	3274	3789	9761	9828	11557	1.60375	1.17753e-18	8.84761e-17	up	NW_018267257.1	841590	861138	-	LOC110096277	--	K03010 DNA-directed RNA polymerase II subunit RPB2 [EC:2.7.7.6] | (RefSeq) DNA-directed RNA polymerase II subunit RPB2 (A)	ko03020: RNA polymerase	DNA-directed RNA polymerase II subunit RPB2 [Dendrobium catenatum]	RecName: Full=DNA-directed RNA polymerase II subunit RPB2; Short=RNA polymerase II subunit 2; Short=RNA polymerase II subunit B2; EC=2.7.7.6; AltName: Full=DNA-directed RNA polymerase II 135 kDa polypeptide;	SubName: Full=DNA-directed RNA polymerase II subunit RPB2 {ECO:0000313|EMBL:PKU84997.1};	RNA polymerase II, second largest subunit	GO:0005665,RNA polymerase II, core complex; GO:0003677,DNA binding; GO:0003899,DNA-directed 5'-3' RNA polymerase activity; GO:0046872,metal ion binding; GO:0032549,ribonucleoside binding; GO:0006366,transcription by RNA polymerase II	PF00562.28:RNA polymerase Rpb2, domain 6
gene-LOC110108211	8.83	3.65	7.67	0.57	0.56	0.45	783	330	695	57	54	40	-3.48193	1.18381e-18	8.86584e-17	down	NW_018296270.1	1586123	1622148	+	LOC110108211	--	--	--	uncharacterized protein LOC110108211 [Dendrobium catenatum]	--	SubName: Full=Uncharacterized protein {ECO:0000313|EMBL:PKU64803.1};	--	--	PF13921.6:Myb-like DNA-binding domain
novel.7900	7.2344	11.701	5.93501	0	0	0	403	667	339	0	0	0	-11.256	1.28515e-18	9.56744e-17	down	NW_018308192.1	1	881	.	--	--	--	--	uncharacterized protein LOC110104559 [Dendrobium catenatum]	--	SubName: Full=Uncharacterized protein {ECO:0000313|EMBL:PKU78102.1};	--	--	PF06075.12:Plant protein of unknown function (DUF936)
novel.2346	1.32864	0.95396	0.42616	13.464	12.3419	11.6349	27	20	9	309	273	237	3.95722	1.28581e-18	9.56744e-17	up	NW_018270283.1	231719	232039	+	--	--	--	--	--	--	--	--	--	--
gene-LOC110105750	24.3	29.55	21.46	104.57	112.54	165.44	678	841	612	3312	3414	4594	2.49381	1.43726e-18	1.06598e-16	up	NW_018257372.1	676893	707381	+	LOC110105750	--	K15015 solute carrier family 32 (vesicular inhibitory amino acid transporter) | (RefSeq) uncharacterized protein LOC107609646 isoform X1 (A)	--	hypothetical protein MA16_Dca006111 [Dendrobium catenatum]	RecName: Full=IQ domain-containing protein IQM3 {ECO:0000305}; AltName: Full=IQ motif-containing protein 3 {ECO:0000303|Ref.4};	SubName: Full=Uncharacterized protein {ECO:0000313|EMBL:PKU82813.1};	--	GO:0005737,cytoplasm; GO:0005634,nucleus	PF00612.27:IQ calmodulin-binding motif
gene-LOC110105049	29.12	13.35	26.58	1.59	2.43	1.45	1046	489	976	65	95	52	-3.46364	1.68062e-18	1.24247e-16	down	NW_018287742.1	179295	188140	+	LOC110105049	--	K14638 solute carrier family 15 (peptide/histidine transporter), member 3/4 | (RefSeq) protein NRT1/ PTR FAMILY 3.1 (A)	--	protein NRT1/ PTR FAMILY 3.1-like [Dendrobium catenatum]	RecName: Full=Protein NRT1/ PTR FAMILY 3.1; Short=AtNPF3.1;	SubName: Full=Putative nitrite transporter {ECO:0000313|EMBL:PKU83241.1};	H+/oligopeptide symporter	GO:0016021,integral component of membrane; GO:0097708,intracellular vesicle; GO:0005886,plasma membrane; GO:0022857,transmembrane transporter activity; GO:0010336,gibberellic acid homeostasis; GO:0042128,nitrate assimilation	PF00854.21:POT family
gene-LOC110113156	17.52	18.21	24	99.99	73.43	76.32	497	527	696	3220	2265	2155	2.21831	1.75755e-18	1.29518e-16	up	NW_018308748.1	28532	32160	-	LOC110113156	--	K08678 UDP-glucuronate decarboxylase [EC:4.1.1.35] | (RefSeq) UDP-glucuronic acid decarboxylase 2 (A)	ko00520: Amino sugar and nucleotide sugar metabolism	UDP-glucuronic acid decarboxylase 2 [Dendrobium catenatum]	RecName: Full=UDP-glucuronic acid decarboxylase 2; EC=4.1.1.35; AltName: Full=UDP-XYL synthase 2; AltName: Full=UDP-glucuronate decarboxylase 2; Short=UGD; Short=UXS-2; AltName: Full=dTDP-glucose 4-6-dehydratase homolog D18;	SubName: Full=UDP-glucuronic acid decarboxylase 2 {ECO:0000313|EMBL:PKU74100.1};	dTDP-glucose 4-6-dehydratase/UDP-glucuronic acid decarboxylase	GO:0005768,endosome; GO:0005794,Golgi apparatus; GO:0032580,Golgi cisterna membrane; GO:0000139,Golgi membrane; GO:0016021,integral component of membrane; GO:0016020,membrane; GO:0005886,plasma membrane; GO:0005802,trans-Golgi network; GO:0008460,dTDP-glucose 4,6-dehydratase activity; GO:0070403,NAD+ binding; GO:0048040,UDP-glucuronate decarboxylase activity; GO:0042732,D-xylose metabolic process…	PF16363.5:GDP-mannose 4,6 dehydratase
gene-LOC110100287	3.73	2.76	3.56	19.77	20.28	36.34	86	65	84	518	509	835	3.09079	1.80866e-18	1.32859e-16	up	NW_018277016.1	427843	478686	+	LOC110100287	--	K12818 ATP-dependent RNA helicase DHX8/PRP22 [EC:3.6.4.13] | (RefSeq) probable pre-mRNA-splicing factor ATP-dependent RNA helicase DEAH4 isoform X1 (A)	ko03040: Spliceosome	probable pre-mRNA-splicing factor ATP-dependent RNA helicase DEAH4 isoform X1 [Dendrobium catenatum]	RecName: Full=Probable pre-mRNA-splicing factor ATP-dependent RNA helicase DEAH4 {ECO:0000305}; EC=3.6.4.13; AltName: Full=DEAH RNA helicase homolog PRP22 {ECO:0000305};	SubName: Full=probable pre-mRNA-splicing factor ATP-dependent RNA helicase DEAH4 isoform X2 {ECO:0000313|RefSeq:XP_008806370.1};	DEAH-box RNA helicase	GO:0005737,cytoplasm; GO:0005730,nucleolus; GO:0005681,spliceosomal complex; GO:0005524,ATP binding; GO:0004004,ATP-dependent RNA helicase activity; GO:0003723,RNA binding; GO:0006397,mRNA processing; GO:0006396,RNA processing; GO:0008380,RNA splicing	PF00271.31:Helicase conserved C-terminal domain
gene-LOC110111443	5.18	4.75	5.76	17.5	23.85	20.52	204	191	232	783	1022	805	2.14417	1.90586e-18	1.39553e-16	up	NW_018260093.1	419086	462178	+	LOC110111443	--	K12846 U4/U6.U5 tri-snRNP-associated protein 3 | (RefSeq) U4/U6.U5 small nuclear ribonucleoprotein 27 kDa protein (A)	ko03040: Spliceosome	U4/U6.U5 small nuclear ribonucleoprotein 27 kDa protein [Dendrobium catenatum]	--	SubName: Full=Uncharacterized protein {ECO:0000313|EMBL:PKU69580.1};	Nucleic acid binding protein	--	PF08648.12:U4/U6.U5 small nuclear ribonucleoproteins
novel.1948	0	0	0	6.95194	10.8578	18.9394	0	0	0	274	412	661	11.3629	2.0345e-18	1.48499e-16	up	NW_018268335.1	532	3373	+	--	--	K05391 cyclic nucleotide gated channel, plant | (RefSeq) putative cyclic nucleotide-gated ion channel 15 (A)	ko04626: Plant-pathogen interaction	hypothetical protein MA16_Dca014225 [Dendrobium catenatum]	--	SubName: Full=Uncharacterized protein {ECO:0000313|EMBL:PKU68755.1};	--	--	PF14111.6:Domain of unknown function (DUF4283)
novel.255	0	0	0	4.52316	3.01158	7.85023	0	0	0	408	262	627	11.2957	2.13384e-18	1.55257e-16	up	NW_018255362.1	1	1261	-	--	--	--	--	--	--	--	--	--	--
gene-LOC110097383	66.62	52.18	70.95	16.11	16.76	19.45	2223	1776	2420	610	608	646	-1.69319	2.74365e-18	1.98997e-16	down	NW_018269477.1	273471	280320	+	LOC110097383	--	--	--	putative transporter arsB [Dendrobium catenatum]	RecName: Full=Silicon efflux transporter LSI2 {ECO:0000303|PubMed:17625566}; AltName: Full=Low silicon protein 2 {ECO:0000303|PubMed:17625566};	SubName: Full=Uncharacterized protein {ECO:0000313|EMBL:PKU80216.1};	Sodium sulfate symporter and related arsenite permeases	GO:0016021,integral component of membrane; GO:0005886,plasma membrane; GO:0055085,transmembrane transport	PF03600.16:Citrate transporter
gene-LOC110113682	0	0	0	17.52	11.22	17.96	0	0	0	396	243	356	10.8959	2.87818e-18	2.08098e-16	up	NW_018309226.1	464145	477124	+	LOC110113682	--	K20168 TBC1 domain family member 15 | (RefSeq) TBC1 domain family member 15-like (A)	--	TBC1 domain family member 15-like [Dendrobium catenatum]	--	SubName: Full=Uncharacterized protein {ECO:0000313|EMBL:PKU78631.1};	Ypt/Rab-specific GTPase-activating protein GYP7 and related proteins	--	PF00566.18:Rab-GTPase-TBC domain
gene-LOC110093536	0.07	0.16	0.16	3.98	5.11	6.12	2	5	5	135	166	182	5.41469	2.90792e-18	2.09589e-16	up	NW_018321363.1	1068132	1069978	+	LOC110093536	--	K23260 scopoletin glucosyltransferase [EC:2.4.1.128] | (RefSeq) scopoletin glucosyltransferase (A)	ko00940: Phenylpropanoid biosynthesis	scopoletin glucosyltransferase-like [Dendrobium catenatum]	RecName: Full=Scopoletin glucosyltransferase; EC=2.4.1.128; AltName: Full=Phenylpropanoid:glucosyltransferase 1;	SubName: Full=UDP-glycosyltransferase 73B4 {ECO:0000313|EMBL:PKU81283.1};	UDP-glucuronosyl and UDP-glucosyl transferase	GO:0042802,identical protein binding; GO:0050275,scopoletin glucosyltransferase activity; GO:0008152,metabolic process	PF00201.18:UDP-glucoronosyl and UDP-glucosyl transferase
novel.1598	0	0	0	4.96181	5.8496	5.2523	0	0	0	292	332	274	10.7524	3.11779e-18	2.24013e-16	up	NW_018265263.1	6327	7150	.	--	--	K05391 cyclic nucleotide gated channel, plant | (RefSeq) putative cyclic nucleotide-gated ion channel 15 (A)	ko04626: Plant-pathogen interaction	Uncharacterized protein MA16_Dca020986 [Dendrobium catenatum]	--	SubName: Full=Uncharacterized protein {ECO:0000313|EMBL:PKU70998.1};	FOG: Reverse transcriptase	--	PF14392.6:Zinc knuckle
gene-LOC110102159	0.07	0.56	0.14	11.82	18.29	14.15	2	16	4	379	562	398	5.9715	3.16318e-18	2.26566e-16	up	NW_018281205.1	133459	137908	+	LOC110102159	--	--	--	uncharacterized protein LOC110102159 [Dendrobium catenatum]	--	SubName: Full=Ribonuclease H protein {ECO:0000313|EMBL:PKU81899.1};	--	--	--
novel.5215	0	0	0	24.5588	17.2741	12.2548	0	0	0	524	356	232	11.0383	3.2289e-18	2.30555e-16	up	NW_018290372.1	168987	169550	+	--	--	--	--	--	--	--	--	--	--
gene-LOC110111404	64.15	52.95	60	183.76	144	223.75	3387	2852	3238	11013	8266	11757	1.80052	3.50355e-18	2.49392e-16	up	NW_018303486.1	168140	182570	-	LOC110111404	--	K09338 homeobox-leucine zipper protein | (RefSeq) homeobox-leucine zipper protein HOX32-like (A)	--	homeobox-leucine zipper protein HOX32-like [Dendrobium catenatum]	RecName: Full=Homeobox-leucine zipper protein HOX32; AltName: Full=HD-ZIP protein HOX32; AltName: Full=Homeodomain transcription factor HOX32; AltName: Full=OsHox32;	SubName: Full=Homeobox-leucine zipper protein HOX32 {ECO:0000313|EMBL:PKU85893.1};	--	GO:0005634,nucleus; GO:0003677,DNA binding; GO:0008289,lipid binding; GO:0006355,regulation of transcription, DNA-templated; GO:0006351,transcription, DNA-templated	PF08670.11:MEKHLA domain
novel.5679	1.46415	2.17241	1.21452	12.8515	21.4338	33.1776	72	109	61	707	1137	1619	3.93087	3.68843e-18	2.61742e-16	up	NW_018292839.1	343990	344760	.	--	--	--	--	--	--	--	--	--	--
gene-LOC110104014	31.78	23.66	41.88	4.62	4.65	5.73	1043	792	1405	172	166	187	-2.53415	3.78795e-18	2.67977e-16	down	NW_018285166.1	705372	734653	-	LOC110104014	--	--	--	uncharacterized protein LOC110104014 [Dendrobium catenatum]	RecName: Full=Protein SUPPRESSOR OF QUENCHING 1, chloroplastic {ECO:0000303|PubMed:23818601}; EC=3.1.3.- {ECO:0000250|UniProtKB:P95649}; Flags: Precursor;	SubName: Full=Uncharacterized protein {ECO:0000313|EMBL:PKA51496.1};	--	GO:0009507,chloroplast; GO:0009570,chloroplast stroma; GO:0009534,chloroplast thylakoid; GO:0009535,chloroplast thylakoid membrane; GO:0016021,integral component of membrane; GO:0042651,thylakoid membrane; GO:0016787,hydrolase activity; GO:0046872,metal ion binding; GO:0045454,cell redox homeostasis; GO:0008152,metabolic process; GO:0010196,nonphotochemical quenching	PF01436.21:NHL repeat
gene-LOC110101646	6.86	11.65	5.94	0.03	0.17	0.06	227	393	201	1	6	2	-6.44343	3.88772e-18	2.74192e-16	down	NW_018256723.1	75692	79314	+	LOC110101646	--	K03363 cell division cycle 20, cofactor of APC complex | (RefSeq) cell division cycle 20.2, cofactor of APC complex-like (A)	ko04120: Ubiquitin mediated proteolysis	Protein FIZZY-RELATED 2 [Dendrobium catenatum]	RecName: Full=Cell division cycle 20.1, cofactor of APC complex; Short=AtCDC20.1;	SubName: Full=Protein FIZZY-RELATED 2 {ECO:0000313|EMBL:PKU69899.1};	Anaphase promoting complex, Cdc20, Cdh1, and Ama1 subunits	GO:0033597,mitotic checkpoint complex; GO:0005634,nucleus; GO:0010997,anaphase-promoting complex binding; GO:0019900,kinase binding; GO:0097027,ubiquitin-protein transferase activator activity; GO:0007049,cell cycle; GO:0051301,cell division; GO:1904668,positive regulation of ubiquitin protein ligase activity; GO:0016567,protein ubiquitination	PF00400.32:WD domain, G-beta repeat
gene-LOC110111536	48.9	45.44	46.23	94.67	96.87	100.22	981	930	948	2156	2113	2001	1.21548	3.91427e-18	2.7522e-16	up	NW_018303509.1	15235	39022	-	LOC110111536	--	K23563 ER membrane protein complex subunit 2 | (RefSeq) ER membrane protein complex subunit 2-A (A)	--	ER membrane protein complex subunit 2-A-like [Dendrobium catenatum]	--	SubName: Full=Uncharacterized protein {ECO:0000313|EMBL:PKU72249.1};	Uncharacterized conserved protein	--	PF14559.6:Tetratricopeptide repeat
novel.2309	19.6097	28.9247	12.4571	0	0	0	428	645	279	0	0	0	-11.1934	4.0495e-18	2.8386e-16	down	NW_018270255.1	345533	346387	+	--	--	K22698 protein SEY1 [EC:3.6.5.-] | (RefSeq) protein ROOT HAIR DEFECTIVE 3-like (A)	--	Protein ROOT HAIR DEFECTIVE 3 like 1 [Dendrobium catenatum]	RecName: Full=Protein ROOT HAIR DEFECTIVE 3 homolog 1 {ECO:0000255|HAMAP-Rule:MF_03109}; EC=3.6.5.- {ECO:0000255|HAMAP-Rule:MF_03109}; AltName: Full=Protein SEY1 homolog 2 {ECO:0000255|HAMAP-Rule:MF_03109};	SubName: Full=Protein ROOT HAIR DEFECTIVE 3 like 1 {ECO:0000313|EMBL:PKU60147.1};	GTP-binding protein	GO:0005783,endoplasmic reticulum; GO:0005789,endoplasmic reticulum membrane; GO:0016021,integral component of membrane; GO:0005525,GTP binding; GO:0016787,hydrolase activity	PF05879.12:Root hair defective 3 GTP-binding protein (RHD3)
gene-LOC110113591	13.2	7.36	22.2	0.64	0.85	0.51	656	373	1128	36	46	25	-4.2451	4.11765e-18	2.8776e-16	down	NW_018309043.1	105914	122962	-	LOC110113591	--	K02212 DNA replication licensing factor MCM4 [EC:3.6.4.12] | (RefSeq) DNA replication licensing factor MCM4 (A)	ko03030: DNA replication	DNA replication licensing factor MCM4 [Dendrobium catenatum]	RecName: Full=DNA replication licensing factor MCM4; EC=3.6.4.12; AltName: Full=Minichromosome maintenance protein 4; Short=OsMCM4;	SubName: Full=DNA replication licensing factor MCM3 like 1 {ECO:0000313|EMBL:PKU65184.1};	DNA replication licensing factor, MCM4 component	GO:0005829,cytosol; GO:0042555,MCM complex; GO:0000347,THO complex; GO:0005524,ATP binding; GO:0003677,DNA binding; GO:0003678,DNA helicase activity; GO:0046872,metal ion binding; GO:0007049,cell cycle; GO:0006270,DNA replication initiation	PF00493.23:MCM P-loop domain
gene-LOC110102599	19.43	17.02	19.65	54.54	53.24	46.33	386	345	399	1230	1150	916	1.62276	4.29243e-18	2.99066e-16	up	NW_018281627.1	1623542	1627379	+	LOC110102599	--	--	--	uncharacterized protein LOC110102599 [Dendrobium catenatum]	--	SubName: Full=Uncharacterized protein {ECO:0000313|EMBL:PKU78341.1};	--	--	--
novel.6378	21.8726	23.3863	19.8203	3.1513	4.32054	3.58376	591	647	550	97	129	98	-2.38361	4.35663e-18	3.02621e-16	down	NW_018297417.1	269	696	+	--	--	--	--	--	--	--	--	--	--
gene-LOC110111307	4.52	3.59	3.68	37.42	47.01	20.99	90	73	75	846	1018	416	3.3358	4.70351e-18	3.25732e-16	up	NW_018303469.1	345869	368129	-	LOC110111307	--	--	--	uncharacterized protein LOC110111307 [Dendrobium catenatum]	--	SubName: Full=Uncharacterized protein {ECO:0000313|EMBL:PKU77721.1};	--	--	PF06836.12:Protein of unknown function (DUF1240)
gene-LOC110115472	11.07	17.93	12.45	86.71	90.88	68.43	321	530	369	2853	2864	1974	2.71265	4.73434e-18	3.26883e-16	up	NW_018313544.1	752868	761876	+	LOC110115472	--	K00511 squalene monooxygenase [EC:1.14.14.17] | (RefSeq) squalene monooxygenase-like (A)	ko00100: Steroid biosynthesis; ko00909: Sesquiterpenoid and triterpenoid biosynthesis	squalene monooxygenase-like [Dendrobium catenatum]	RecName: Full=Squalene monooxygenase; EC=1.14.14.17 {ECO:0000250|UniProtKB:Q9SM02}; AltName: Full=Squalene epoxidase; Short=SE;	SubName: Full=Squalene monooxygenase {ECO:0000313|EMBL:PKU65815.1};	Squalene monooxygenase	GO:0016021,integral component of membrane; GO:0050660,flavin adenine dinucleotide binding; GO:0004506,squalene monooxygenase activity	PF08491.10:Squalene epoxidase
gene-LOC110099293	34.38	30.55	27.55	78.19	67.12	68.71	2146	1945	1758	5540	4555	4268	1.3744	4.83464e-18	3.32809e-16	up	NW_018274601.1	126610	186236	+	LOC110099293	--	K00703 starch synthase [EC:2.4.1.21] | (RefSeq) starch synthase 3, chloroplastic/amyloplastic isoform X1 (A)	ko00500: Starch and sucrose metabolism	starch synthase 3, chloroplastic/amyloplastic isoform X1 [Dendrobium catenatum]	RecName: Full=Soluble starch synthase 3, chloroplastic/amyloplastic; EC=2.4.1.21; AltName: Full=Soluble starch synthase III; Short=SS III; Flags: Precursor;	SubName: Full=Soluble starch synthase 3, chloroplastic/amyloplastic {ECO:0000313|EMBL:PKU65311.1};	--	GO:0009501,amyloplast; GO:0009507,chloroplast; GO:0033201,alpha-1,4-glucan synthase activity; GO:0004373,glycogen (starch) synthase activity; GO:2001070,starch binding; GO:0009011,starch synthase activity; GO:0019252,starch biosynthetic process	PF16760.5:Starch/carbohydrate-binding module (family 53)
novel.8329	2.2054	1.9688	1.93363	20.5097	57.8394	19.5508	121	110	109	1263	3435	1068	4.17297	5.30865e-18	3.63505e-16	up	NW_018310751.1	412281	413143	.	--	--	K14945 protein quaking | (RefSeq) KH domain-containing protein At5g56140-like isoform X1 (A)	--	KH domain-containing protein At5g56140-like isoform X1 [Dendrobium catenatum]	--	SubName: Full=KH domain-containing protein {ECO:0000313|EMBL:PKU77644.1};	--	--	--
gene-LOC110110851	0.23	0.4	0.23	4.19	5.13	3.6	11	19	11	223	262	168	4.05965	5.31218e-18	3.63505e-16	up	NW_018301381.1	142472	183820	+	LOC110110851	--	K15631 molybdenum cofactor sulfurtransferase [EC:2.8.1.9] | (RefSeq) molybdenum cofactor sulfurase (A)	ko00790: Folate biosynthesis	molybdenum cofactor sulfurase-like [Dendrobium catenatum]	RecName: Full=Molybdenum cofactor sulfurase {ECO:0000255|HAMAP-Rule:MF_03050}; Short=MCS {ECO:0000255|HAMAP-Rule:MF_03050}; Short=MOS {ECO:0000255|HAMAP-Rule:MF_03050}; Short=MoCo sulfurase {ECO:0000255|HAMAP-Rule:MF_03050}; EC=2.8.1.9 {ECO:0000255|HAMAP-Rule:MF_03050, ECO:0000269|PubMed:11553608, ECO:0000269|PubMed:15561708}; AltName: Full=Abscisic acid protein 3; AltName: Full=Low expression of…	SubName: Full=molybdenum cofactor sulfurase-like {ECO:0000313|RefSeq:XP_008810981.1};	Molybdenum cofactor sulfurase	GO:0005622,intracellular; GO:0008265,Mo-molybdopterin cofactor sulfurase activity; GO:0102867,molybdenum cofactor sulfurtransferase activity; GO:0030151,molybdenum ion binding; GO:0030170,pyridoxal phosphate binding; GO:0009000,selenocysteine lyase activity; GO:0009688,abscisic acid biosynthetic process; GO:0009734,auxin-activated signaling pathway; GO:0042742,defense response to bacterium; GO:00…	PF00266.19:Aminotransferase class-V
novel.5238	4.55966	2.89191	6.53055	0	0	0	392	255	576	0	0	0	-11.0227	5.58835e-18	3.81268e-16	down	NW_018290385.1	248190	253113	-	--	--	--	--	ataxia telangiectasia mutated family protein [Apostasia shenzhenica]	--	SubName: Full=Ataxia telangiectasia mutated family protein {ECO:0000313|EMBL:PKA47709.1}; EC=2.7.11.1 {ECO:0000313|EMBL:PKA47709.1};	--	--	--
gene-LOC110112055	1.99	0.75	1.06	18.68	9.95	16.62	68	26	37	723	369	564	3.76167	5.67143e-18	3.85791e-16	up	NW_018306080.1	120950	217262	-	LOC110112055	--	K10738 DNA helicase MCM9 [EC:3.6.4.12] | (RefSeq) probable DNA helicase MCM9 isoform X1 (A)	--	probable DNA helicase MCM9 isoform X1 [Dendrobium catenatum]	RecName: Full=Probable DNA helicase MCM9; EC=3.6.4.12; AltName: Full=Minichromosome maintenance 9; Short=AtMCM9;	SubName: Full=Mini-chromosome maintenance {ECO:0000313|EMBL:OVA20899.1};	DNA replication licensing factor, MCM2 component	GO:0005634,nucleus; GO:0005524,ATP binding; GO:0003677,DNA binding; GO:0004386,helicase activity; GO:0046872,metal ion binding; GO:0006281,DNA repair; GO:0006270,DNA replication initiation; GO:0051321,meiotic cell cycle	PF00493.23:MCM P-loop domain
gene-LOC110105548	0	0	0	21.06	35.65	25.75	0	0	0	264	428	283	10.8761	6.46865e-18	4.38723e-16	up	NW_018288351.1	356481	361850	+	LOC110105548	--	K02973 small subunit ribosomal protein S23e | (RefSeq) 40S ribosomal protein S23-like (A)	ko03010: Ribosome	40S ribosomal protein S23-like [Dendrobium catenatum]	RecName: Full=40S ribosomal protein S23; AltName: Full=S12;	SubName: Full=40S ribosomal protein S23 {ECO:0000313|EMBL:PKU64337.1};	40S ribosomal protein S23	GO:0015935,small ribosomal subunit; GO:0003735,structural constituent of ribosome; GO:0006412,translation	PF00164.25:Ribosomal protein S12/S23
novel.5291	18.9451	13.3456	13.7308	37.7457	39.3383	37.5996	1108	799	825	2493	2507	2204	1.49005	6.83738e-18	4.62368e-16	up	NW_018290416.1	507461	508386	.	--	--	--	--	hypothetical protein SORBI_3001G310133 [Sorghum bicolor]	--	SubName: Full=Uncharacterized protein {ECO:0000313|EnsemblPlants:GSMUA_Achr2P11310_001};	--	--	PF08137.12:DVL family
gene-LOC110092936	0	0	0	44.88	43.2	11.92	0	0	0	756	697	176	11.5829	7.77378e-18	5.24149e-16	up	NW_018320983.1	97780	114859	-	LOC110092936	--	K08869 aarF domain-containing kinase | (RefSeq) putative aarF domain-containing protein kinase 1 (A)	--	putative methyltransferase DDB_G0268948 [Dendrobium catenatum]	--	SubName: Full=Prenylcysteine oxidase / farnesylcysteine lyase {ECO:0000313|EMBL:PKU74987.1};	Methyltransferase	--	PF08241.12:Methyltransferase domain
gene-LOC110109084	71.09	35.32	49.82	5.37	7.01	8.4	1632	827	1169	140	175	192	-2.72474	8.29946e-18	5.57957e-16	down	NW_018298062.1	201651	210315	-	LOC110109084	--	--	--	uncharacterized protein LOC110109084 isoform X1 [Dendrobium catenatum]	--	SubName: Full=Uncharacterized protein {ECO:0000313|EMBL:PKU61250.1};	--	--	PF00326.21:Prolyl oligopeptidase family
novel.2937	13.2426	10.6886	13.5626	0	0	0	318	263	335	0	0	0	-10.6102	8.56365e-18	5.74039e-16	down	NW_018274619.1	55195	58082	-	--	--	--	--	hypothetical protein MA16_Dca007609 [Dendrobium catenatum]	--	SubName: Full=Uncharacterized protein {ECO:0000313|EMBL:PKU81502.1};	--	--	--
novel.780	0	0	0	2.31827	3.91064	2.86521	0	0	0	255	414	279	10.836	8.88458e-18	5.9382e-16	up	NW_018260057.1	80	23185	-	--	--	K19525 vacuolar protein sorting-associated protein 13A/C | (RefSeq) uncharacterized protein LOC110098611 (A)	--	RNA-directed DNA polymerase [Dendrobium catenatum]	RecName: Full=Retrovirus-related Pol polyprotein from transposon RE2; AltName: Full=Retro element 2 {ECO:0000303|PubMed:10689195}; Short=AtRE2 {ECO:0000303|PubMed:10689195}; Includes: RecName: Full=Protease RE2; EC=3.4.23.-; Includes: RecName: Full=Reverse transcriptase RE2; EC=2.7.7.49; Includes: RecName: Full=Endonuclease RE2;	SubName: Full=RNA-directed DNA polymerase {ECO:0000313|EMBL:PKU68162.1};	FOG: Transposon-encoded proteins with TYA, reverse transcriptase, integrase domains in various combinations	GO:0004190,aspartic-type endopeptidase activity; GO:0004519,endonuclease activity; GO:0046872,metal ion binding; GO:0003676,nucleic acid binding; GO:0003964,RNA-directed DNA polymerase activity; GO:0015074,DNA integration; GO:0006310,DNA recombination	PF17919.1:RNase H-like domain found in reverse transcriptase
gene-LOC110114175	9.23	10.66	8.63	0.68	0.4	0.97	297	350	284	25	14	31	-3.65407	9.00697e-18	6.00256e-16	down	NW_018310817.1	702809	737054	-	LOC110114175	--	K00002 alcohol dehydrogenase (NADP+) [EC:1.1.1.2] | (RefSeq) NADPH-dependent aldo-keto reductase, chloroplastic-like isoform X1 (A)	ko00010: Glycolysis / Gluconeogenesis; ko00040: Pentose and glucuronate interconversions; ko00561: Glycerolipid metabolism	aldo-keto reductase family 4 member C9-like [Dendrobium catenatum]	RecName: Full=NADPH-dependent aldo-keto reductase, chloroplastic {ECO:0000303|PubMed:21169366}; Short=AtChlAKR {ECO:0000303|PubMed:21169366}; EC=1.1.1.- {ECO:0000269|PubMed:19616008, ECO:0000269|PubMed:21169366}; AltName: Full=Aldo-keto reductase family 4 member C9;	SubName: Full=Aldo-keto reductase family 4 member C9 {ECO:0000313|EMBL:PKU77098.1};	Aldo/keto reductase family proteins	GO:0009507,chloroplast; GO:0008106,alcohol dehydrogenase (NADP+) activity; GO:0004033,aldo-keto reductase (NADP) activity; GO:0070401,NADP+ binding; GO:0016229,steroid dehydrogenase activity; GO:0055114,oxidation-reduction process; GO:0009409,response to cold; GO:0009651,response to salt stress; GO:0009636,response to toxic substance; GO:0009414,response to water deprivation	PF00248.21:Aldo/keto reductase family
novel.1473	15.1382	44.3221	33.9445	0.251521	0.081472	0.783144	427	1278	982	8	3	23	-6.22913	9.59289e-18	6.37456e-16	down	NW_018264878.1	2480	2925	.	--	--	--	--	hypothetical protein MA16_Dca027448 [Dendrobium catenatum]	--	SubName: Full=Uncharacterized protein {ECO:0000313|EMBL:PKU62881.1};	--	--	--
gene-LOC110116513	13.24	11.42	11.74	2.17	2.69	2.94	565	497	512	105	125	125	-2.05758	1.08135e-17	7.16497e-16	down	NW_018317441.1	233547	275783	-	LOC110116513	--	K01000 phospho-N-acetylmuramoyl-pentapeptide-transferase [EC:2.7.8.13] | (RefSeq) phospho-N-acetylmuramoyl-pentapeptide- transferase homolog isoform X1 (A)	--	phospho-N-acetylmuramoyl-pentapeptide-transferase homolog isoform X1 [Dendrobium catenatum]	RecName: Full=Phospho-N-acetylmuramoyl-pentapeptide-transferase homolog; AltName: Full=Translocase I;	SubName: Full=Phospho-N-acetylmuramoyl-pentapeptide-transferase like {ECO:0000313|EMBL:PKU72672.1};	--	GO:0016021,integral component of membrane; GO:0008963,phospho-N-acetylmuramoyl-pentapeptide-transferase activity	PF00953.21:Glycosyl transferase family 4
gene-LOC110110979	2047.55	1712.56	1374.63	10088	6920.31	5940.29	22145	18893	15197	123843	81371	63937	2.32744	1.16507e-17	7.69753e-16	up	NW_018303401.1	213083	214413	+	LOC110110979	--	--	--	auxin-repressed 12.5 kDa protein-like isoform X1 [Dendrobium catenatum]	RecName: Full=Dormancy-associated protein homolog 1 {ECO:0000303|PubMed:15908603}; AltName: Full=Auxin-repressed protein 1 {ECO:0000303|PubMed:23065269}; Short=AtARP1 {ECO:0000303|PubMed:23065269}; AltName: Full=DRM1 homolog 1 {ECO:0000303|PubMed:15908603}; AltName: Full=Dormancy-associated protein 2 {ECO:0000303|PubMed:24442277}; Short=AtDRM2 {ECO:0000303|PubMed:24442277};	SubName: Full=Auxin-repressed 12.5 kDa protein {ECO:0000313|EMBL:PKU70099.1};	--	GO:0007275,multicellular organism development	PF05564.12:Dormancy/auxin associated protein
novel.7084	62.2659	8.67398	98.0602	0	0	0	1105	158	1787	0	0	0	-12.3208	1.23079e-17	8.10837e-16	down	NW_018301811.1	181	461	.	--	--	--	--	--	--	--	--	--	--
gene-LOC110093750	15.51	14.33	13.03	0	0	0.07	433	408	372	0	0	2	-9.15887	1.27324e-17	8.36407e-16	down	NW_018323572.1	270692	281502	-	LOC110093750	--	K01087 trehalose 6-phosphate phosphatase [EC:3.1.3.12] | (RefSeq) trehalose-phosphate phosphatase A-like (A)	ko00500: Starch and sucrose metabolism	trehalose-phosphate phosphatase A-like [Dendrobium catenatum]	RecName: Full=Trehalose-phosphate phosphatase A; Short=AtTPPA; EC=3.1.3.12; AltName: Full=Trehalose 6-phosphate phosphatase;	SubName: Full=Trehalose-phosphate phosphatase A {ECO:0000313|EMBL:PKU71528.1};	Trehalose-6-phosphate synthase component TPS1 and related subunits	GO:0004805,trehalose-phosphatase activity; GO:0005992,trehalose biosynthetic process	PF02358.16:Trehalose-phosphatase
gene-LOC110104397	13.49	12.31	13.97	72.7	88.05	50.19	188	175	199	1150	1334	696	2.5747	1.32195e-17	8.65931e-16	up	NW_018285656.1	403630	404491	+	LOC110104397	--	--	--	uncharacterized protein LOC110104397 [Dendrobium catenatum]	--	SubName: Full=Uncharacterized protein {ECO:0000313|EMBL:PKU86762.1};	--	--	--
novel.7042	0.051148	0	0	7.76481	3.46141	2.92584	5	0	0	687	296	230	8.01134	1.44211e-17	9.41962e-16	up	NW_018301413.1	1297936	1299174	.	--	--	--	--	UPF0496 protein 1 [Dendrobium catenatum]	RecName: Full=UPF0496 protein 1;	SubName: Full=UPF0496 protein 1 {ECO:0000313|EMBL:PKU75953.1};	--	GO:0016021,integral component of membrane	PF05055.12:Protein of unknown function (DUF677)
gene-LOC110103697	8.44	9.5	7.74	33.12	35.48	36.97	95	109	89	423	434	414	2.19615	1.5945e-17	1.03855e-15	up	NW_018285055.1	8325	13436	+	LOC110103697	--	K21198 gamma-soluble NSF attachment protein | (RefSeq) gamma-soluble NSF attachment protein-like (A)	--	gamma-soluble NSF attachment protein-like, partial [Dendrobium catenatum]	RecName: Full=Gamma-soluble NSF attachment protein; Short=Gamma-SNAP; AltName: Full=N-ethylmaleimide-sensitive factor attachment protein gamma;	SubName: Full=Gamma-soluble NSF attachment protein {ECO:0000313|EMBL:PKU66042.1};	Protein required for fusion of vesicles in vesicular transport, gamma-SNAP	GO:0005886,plasma membrane; GO:0031201,SNARE complex; GO:0005774,vacuolar membrane; GO:0005483,soluble NSF attachment protein activity; GO:0019905,syntaxin binding; GO:0006886,intracellular protein transport; GO:0061025,membrane fusion; GO:0016192,vesicle-mediated transport	PF14938.6:Soluble NSF attachment protein, SNAP
novel.2172	0	0	0	126.361	106.724	17.522	0	0	0	6182	5038	761	14.4524	1.68943e-17	1.09727e-15	up	NW_018269199.1	669321	670006	.	--	--	--	--	hypothetical protein MA16_Dca011871 [Dendrobium catenatum]	--	SubName: Full=Uncharacterized protein {ECO:0000313|EMBL:PKU74015.1};	--	--	PF04570.14:zinc-finger of the FCS-type, C2-C2
gene-LOC110111498	120.96	67.32	107.26	651.87	565.23	371.55	1848	1049	1675	11304	9388	5649	2.60838	1.70561e-17	1.10466e-15	up	NW_018303494.1	151880	152824	+	LOC110111498	--	K08066 nuclear transcription factor Y, gamma | (RefSeq) nuclear transcription factor Y subunit C-9-like (A)	--	nuclear transcription factor Y subunit C-9-like [Dendrobium catenatum]	RecName: Full=Nuclear transcription factor Y subunit C-6 {ECO:0000305}; Short=OsNF-YC6 {ECO:0000303|PubMed:26542958}; AltName: Full=Transcriptional activator HAP5D {ECO:0000305}; Short=OsHAP5D {ECO:0000303|PubMed:18193457};	SubName: Full=Nuclear transcription factor Y subunit C-3 {ECO:0000313|EMBL:PKU74816.1};	CCAAT-binding factor, subunit C (HAP5)	GO:0005737,cytoplasm; GO:0005634,nucleus; GO:0003677,DNA binding; GO:0046982,protein heterodimerization activity; GO:0006355,regulation of transcription, DNA-templated; GO:0006351,transcription, DNA-templated	PF00808.23:Histone-like transcription factor (CBF/NF-Y) and archaeal histone
novel.9705	0	0	0	1.77903	2.22294	2.09524	0	0	0	244	294	255	10.5759	1.75857e-17	1.13498e-15	up	NW_018319774.1	29917	31866	-	--	--	--	--	--	--	--	--	--	--
gene-LOC110103705	0.49	0.47	0.57	5.74	3.04	4.33	35	34	41	461	234	305	3.25279	1.7623e-17	1.13498e-15	up	NW_018285084.1	49465	63566	-	LOC110103705	--	K18806 kinesin family member 7 | (RefSeq) predicted protein (A)	--	kinesin-like protein KIN-4C isoform X1 [Dendrobium catenatum]	RecName: Full=Kinesin-like protein KIN-4C {ECO:0000305}; AltName: Full=AtKINESIN-4C {ECO:0000303|PubMed:25600279};	SubName: Full=Kinesin-like protein FLA10 {ECO:0000313|EMBL:PKU64923.1};	Kinesin-like protein	GO:0005871,kinesin complex; GO:0005874,microtubule; GO:0009506,plasmodesma; GO:0005524,ATP binding; GO:0008574,ATP-dependent microtubule motor activity, plus-end-directed; GO:0008017,microtubule binding; GO:0071555,cell wall organization; GO:0007018,microtubule-based movement	PF00225.23:Kinesin motor domain
gene-LOC110100589	0	0	0	7.76	7.56	6.28	0	0	0	300	280	213	10.5649	1.84886e-17	1.1874e-15	up	NW_018277074.1	209927	221156	-	LOC110100589	--	K11294 nucleolin | (RefSeq) nucleolin 2-like isoform X1 (A)	--	probable transcription factor At1g11510 [Dendrobium catenatum]	RecName: Full=Probable transcription factor At5g28040 {ECO:0000305}; AltName: Full=Storekeeper-like protein At5g28040 {ECO:0000305};	SubName: Full=Mediator-associated protein 1 {ECO:0000313|EMBL:PKU61086.1};	--	GO:0043565,sequence-specific DNA binding; GO:0006355,regulation of transcription, DNA-templated; GO:0006351,transcription, DNA-templated	PF04504.14:Protein of unknown function, DUF573
gene-LOC110105062	13.23	22.61	11.49	0.33	0.03	0.4	428	746	380	12	1	13	-5.84287	2.07967e-17	1.33192e-15	down	NW_018287744.1	725701	734395	-	LOC110105062	--	K15404 aldehyde decarbonylase [EC:4.1.99.5] | (RefSeq) CER1-1; hypothetical protein (A)	ko00073: Cutin, suberine and wax biosynthesis	protein ECERIFERUM 3-like [Dendrobium catenatum]	RecName: Full=Protein ECERIFERUM 3; AltName: Full=Protein FACELESS POLLEN 1; AltName: Full=Protein WAX2; AltName: Full=Protein YORE-YORE;	SubName: Full=Protein ECERIFERUM 3 {ECO:0000313|EMBL:PKU72027.1};	--	GO:0005789,endoplasmic reticulum membrane; GO:0016021,integral component of membrane; GO:0016020,membrane; GO:0005886,plasma membrane; GO:0005506,iron ion binding; GO:0016491,oxidoreductase activity; GO:0043447,alkane biosynthetic process; GO:0042335,cuticle development; GO:0006723,cuticle hydrocarbon biosynthetic process; GO:0008610,lipid biosynthetic process; GO:0006629,lipid metabolic process;…	PF12076.8:WAX2 C-terminal domain
gene-LOC110110049	6.18	5.59	5.83	0.19	0.07	0.04	170	157	164	6	2	1	-5.70347	2.19201e-17	1.39996e-15	down	NW_018300793.1	182551	205652	+	LOC110110049	--	K18693 diacylglycerol diphosphate phosphatase / phosphatidate phosphatase [EC:3.1.3.81 3.1.3.4] | (RefSeq) lipid phosphate phosphatase 2-like isoform X1 (A)	ko00561: Glycerolipid metabolism; ko00564: Glycerophospholipid metabolism	lipid phosphate phosphatase 2-like isoform X1 [Dendrobium catenatum]	RecName: Full=Lipid phosphate phosphatase 2; Short=AtLPP2; EC=3.1.3.-; AltName: Full=Phosphatidic acid phosphatase 2; Short=AtPAP2; AltName: Full=Prenyl diphosphate phosphatase;	SubName: Full=Lipid phosphate phosphatase 3, chloroplastic {ECO:0000313|EMBL:PKU69066.1};	Lipid phosphate phosphatase and related enzymes of the PAP2 family	GO:0005887,integral component of plasma membrane; GO:0005886,plasma membrane; GO:0003993,acid phosphatase activity; GO:0008195,phosphatidate phosphatase activity	PF01569.21:PAP2 superfamily
novel.1107	1.86515	1.08055	1.84279	0	0	0	364	216	369	0	0	0	-10.6515	2.21785e-17	1.41254e-15	down	NW_018262444.1	29931	33016	.	--	--	K11593 eukaryotic translation initiation factor 2C | (RefSeq) protein argonaute 1A-like (A)	--	Retrovirus-related Pol polyprotein from transposon TNT 1-94 [Dendrobium catenatum]	RecName: Full=Retrovirus-related Pol polyprotein from transposon TNT 1-94; Includes: RecName: Full=Protease; EC=3.4.23.-; Includes: RecName: Full=Reverse transcriptase; EC=2.7.7.49; Includes: RecName: Full=Endonuclease;	SubName: Full=Retrovirus-related Pol polyprotein from transposon TNT 1-94 {ECO:0000313|EMBL:PKU64191.1};	FOG: Transposon-encoded proteins with TYA, reverse transcriptase, integrase domains in various combinations	GO:0004190,aspartic-type endopeptidase activity; GO:0004519,endonuclease activity; GO:0003676,nucleic acid binding; GO:0003964,RNA-directed DNA polymerase activity; GO:0008270,zinc ion binding; GO:0015074,DNA integration	PF07727.14:Reverse transcriptase (RNA-dependent DNA polymerase)
gene-LOC110092037	6.15	6.63	7.8	0	0	0	260	286	337	0	0	0	-10.5666	2.27694e-17	1.44617e-15	down	NW_018318860.1	39570	54551	-	LOC110092037	--	K12309 beta-galactosidase [EC:3.2.1.23] | (RefSeq) beta-galactosidase 2 (A)	ko00052: Galactose metabolism; ko00511: Other glycan degradation; ko00531: Glycosaminoglycan degradation; ko00600: Sphingolipid metabolism; ko00604: Glycosphingolipid biosynthesis - ganglio series	beta-galactosidase 7-like isoform X1 [Dendrobium catenatum]	RecName: Full=Beta-galactosidase 16; Short=Lactase 16; EC=3.2.1.23; Flags: Precursor;	SubName: Full=Beta-galactosidase 16 {ECO:0000313|EMBL:PKU63146.1};	Beta-galactosidase	GO:0048046,apoplast; GO:0005618,cell wall; GO:0005773,vacuole; GO:0004565,beta-galactosidase activity; GO:0030246,carbohydrate binding; GO:0005975,carbohydrate metabolic process	PF01301.19:Glycosyl hydrolases family 35
gene-LOC110103599	19.78	21.5	38.19	0	0	0	267	296	527	0	0	0	-10.8711	2.31998e-17	1.46945e-15	down	NW_018283865.1	1178689	1179604	+	LOC110103599	--	--	--	uncharacterized protein LOC110103599 [Dendrobium catenatum]	--	SubName: Full=Uncharacterized protein {ECO:0000313|EMBL:PKU59415.1};	--	--	--
gene-LOC110107433	16.36	10.71	9.58	43.21	44.75	54.83	451	301	270	1352	1341	1504	2.13884	2.35027e-17	1.48455e-15	up	NW_018293767.1	1211742	1273723	-	LOC110107433	--	K18878 BHLH transcription factor Upa20 | (RefSeq) Upa20; transcription factor bHLH137-like (A)	ko04626: Plant-pathogen interaction	uncharacterized protein LOC110107433 [Dendrobium catenatum]	RecName: Full=Transcription factor bHLH137; AltName: Full=Basic helix-loop-helix protein 137; Short=AtbHLH137; Short=bHLH 137; AltName: Full=Transcription factor EN 89; AltName: Full=bHLH transcription factor bHLH137;	SubName: Full=Transcription factor bHLH77 {ECO:0000313|EMBL:PKU74496.1};	--	GO:0005634,nucleus; GO:0003677,DNA binding; GO:0003700,DNA-binding transcription factor activity; GO:0046983,protein dimerization activity; GO:0009739,response to gibberellin; GO:0006351,transcription, DNA-templated	PF00010.26:Helix-loop-helix DNA-binding domain
gene-LOC110104850	8	10.43	6.7	50.6	37.23	39.52	224	298	192	1609	1134	1102	2.48972	2.3627e-17	1.48831e-15	up	NW_018287718.1	415833	420650	-	LOC110104850	--	K00860 adenylylsulfate kinase [EC:2.7.1.25] | (RefSeq) adenylyl-sulfate kinase 3-like isoform X1 (A)	ko00230: Purine metabolism; ko00920: Sulfur metabolism	adenylyl-sulfate kinase 3-like isoform X1 [Dendrobium catenatum]	RecName: Full=Adenylyl-sulfate kinase 3; EC=2.7.1.25; AltName: Full=ATP adenosine-5'-phosphosulfate 3'-phosphotransferase 3; AltName: Full=Adenosine-5'-phosphosulfate kinase 3; Short=APS kinase 3;	SubName: Full=Adenylyl-sulfate kinase 1, chloroplastic {ECO:0000313|EMBL:PKU59264.1};	Adenosine 5'-phosphosulfate kinase	GO:0005829,cytosol; GO:0004020,adenylylsulfate kinase activity; GO:0005524,ATP binding; GO:0019344,cysteine biosynthetic process; GO:0070814,hydrogen sulfide biosynthetic process; GO:0000103,sulfate assimilation	PF01583.20:Adenylylsulphate kinase
gene-LOC110098228	9.65	7.04	11.95	1	0.7	1.22	407	303	515	48	32	51	-3.13529	2.40392e-17	1.51013e-15	down	NW_018270488.1	831275	851803	-	LOC110098228	--	K03452 magnesium/proton exchanger | (RefSeq) uncharacterized LOC18613571 (A)	--	pentatricopeptide repeat-containing protein At5g48910-like [Dendrobium catenatum]	RecName: Full=Pentatricopeptide repeat-containing protein At5g48910;	SubName: Full=Pentatricopeptide repeat-containing protein {ECO:0000313|EMBL:PKU82269.1};	FOG: PPR repeat	GO:0009507,chloroplast; GO:0004519,endonuclease activity; GO:0003723,RNA binding; GO:0008270,zinc ion binding; GO:0009451,RNA modification	PF13041.6:PPR repeat family
gene-LOC110099851	17.12	11.44	7.9	0	0.18	0.27	443	302	209	0	5	7	-6.18787	2.42604e-17	1.51988e-15	down	NW_018274772.1	277245	279321	-	LOC110099851	--	K20617 cytochrome P450 family 71 subfamily A | (RefSeq) cytochrome P450 71A9 (A)	--	cytochrome P450 71A9-like [Dendrobium catenatum]	RecName: Full=Cytochrome P450 71A9; EC=1.14.-.-; AltName: Full=Cytochrome P450 CP1;	SubName: Full=Cytochrome P450 71A9 {ECO:0000313|EMBL:PKU81353.1};	Cytochrome P450 CYP2 subfamily	GO:0016021,integral component of membrane; GO:0016020,membrane; GO:0020037,heme binding; GO:0005506,iron ion binding; GO:0016709,oxidoreductase activity, acting on paired donors, with incorporation or reduction of molecular oxygen, NAD(P)H as one donor, and incorporation of one atom of oxygen; GO:0044550,secondary metabolite biosynthetic process	PF00067.22:Cytochrome P450
novel.9195	58.6745	31.7021	63.2504	5.27567	7.32452	7.64865	2315	1281	2563	236	315	303	-2.74358	2.50928e-17	1.56775e-15	down	NW_018317327.1	433	1057	+	--	--	K20457 dihydrofolate synthase [EC:6.3.2.12] | (RefSeq) dihydrofolate synthetase (A)	ko00790: Folate biosynthesis	dihydrofolate synthetase [Phalaenopsis equestris]	RecName: Full=Dihydrofolate synthetase {ECO:0000303|PubMed:11752472}; Short=AtDFA {ECO:0000303|PubMed:11752472}; EC=6.3.2.12 {ECO:0000269|PubMed:11752472}; AltName: Full=Protein GLOBULAR ARREST 1 {ECO:0000303|PubMed:12535338}; Flags: Precursor;	SubName: Full=Folylpolyglutamate synthase {ECO:0000313|EMBL:PKA53803.1}; EC=6.3.2.17 {ECO:0000313|EMBL:PKA53803.1};	Folylpolyglutamate synthase	GO:0005759,mitochondrial matrix; GO:0005524,ATP binding; GO:0008841,dihydrofolate synthase activity; GO:0046872,metal ion binding; GO:0009793,embryo development ending in seed dormancy; GO:0006730,one-carbon metabolic process; GO:0046654,tetrahydrofolate biosynthetic process	--
gene-LOC110105995	14.62	5.91	6.16	0.03	0	0	934	385	402	2	0	0	-9.64576	2.51772e-17	1.56877e-15	down	NW_018290403.1	773560	785567	-	LOC110105995	--	K13420 LRR receptor-like serine/threonine-protein kinase FLS2 [EC:2.7.11.1] | (RefSeq) probable LRR receptor-like serine/threonine-protein kinase At3g47570 (A)	ko04016: MAPK signaling pathway - plant; ko04626: Plant-pathogen interaction	probable LRR receptor-like serine/threonine-protein kinase At3g47570 isoform X1 [Dendrobium catenatum]	RecName: Full=Probable LRR receptor-like serine/threonine-protein kinase At3g47570; EC=2.7.11.1; Flags: Precursor;	SubName: Full=LRR receptor-like serine/threonine-protein kinase EFR {ECO:0000313|EMBL:PKU87903.1};	--	GO:0016021,integral component of membrane; GO:0005886,plasma membrane; GO:0005524,ATP binding; GO:0004674,protein serine/threonine kinase activity	PF13855.6:Leucine rich repeat
novel.3770	0	0	0	12.8703	5.55952	10.4954	0	0	0	460	192	333	10.8724	2.77128e-17	1.72209e-15	up	NW_018279864.1	194286	244024	-	--	--	K11593 eukaryotic translation initiation factor 2C | (RefSeq) protein argonaute 1A-like (A)	--	uncharacterized protein LOC110107104 [Dendrobium catenatum]	RecName: Full=Retrovirus-related Pol polyprotein from transposon RE1; AltName: Full=Retro element 1 {ECO:0000303|PubMed:10689195}; Short=AtRE1 {ECO:0000303|PubMed:10689195}; Includes: RecName: Full=Protease RE1; EC=3.4.23.-; Includes: RecName: Full=Reverse transcriptase RE1; EC=2.7.7.49; Includes: RecName: Full=Endonuclease RE1;	SubName: Full=Retrovirus-related Pol polyprotein from transposon TNT 1-94 {ECO:0000313|EMBL:PKU77410.1};	FOG: Transposon-encoded proteins with TYA, reverse transcriptase, integrase domains in various combinations	GO:0004190,aspartic-type endopeptidase activity; GO:0004519,endonuclease activity; GO:0046872,metal ion binding; GO:0003676,nucleic acid binding; GO:0003964,RNA-directed DNA polymerase activity; GO:0015074,DNA integration; GO:0006310,DNA recombination	PF00078.27:Reverse transcriptase (RNA-dependent DNA polymerase)
gene-LOC110114040	5.67	6.3	4.98	20.37	21.76	24.22	127	144	114	518	530	540	2.1251	2.88149e-17	1.78574e-15	up	NW_018310732.1	29131	70180	-	LOC110114040	--	--	--	F-box protein At4g00755-like isoform X1 [Dendrobium catenatum]	RecName: Full=F-box protein At4g00755;	SubName: Full=F-box protein {ECO:0000313|EMBL:PKU82986.1};	--	--	--
gene-LOC110115227	2.64	3.02	1.99	11.83	17.97	17.44	108	126	83	549	799	710	2.78511	3.06487e-17	1.89429e-15	up	NW_018312696.1	1019	5573	+	LOC110115227	--	K21625 cyclin-D-binding Myb-like transcription factor 1 | (RefSeq) transcription termination factor 1-like (A)	--	uncharacterized protein LOC110115227, partial [Dendrobium catenatum]	--	SubName: Full=RNA polymerase I termination factor {ECO:0000313|RefSeq:XP_010251727.1};	RNA polymerase I termination factor, Myb superfamily	GO:0003677,DNA binding	PF00249.31:Myb-like DNA-binding domain
gene-LOC110111804	70.97	54.64	80.17	15.31	17.86	14.28	2017	1584	2329	494	552	404	-1.94668	3.1366e-17	1.93342e-15	down	NW_018260111.1	94205	95962	-	LOC110111804	--	K08679 UDP-glucuronate 4-epimerase [EC:5.1.3.6] | (RefSeq) UDP-glucuronate 4-epimerase 1-like (A)	ko00520: Amino sugar and nucleotide sugar metabolism	UDP-glucuronate 4-epimerase 1-like [Dendrobium catenatum]	RecName: Full=UDP-glucuronate 4-epimerase 1; EC=5.1.3.6; AltName: Full=UDP-glucuronic acid epimerase 1; Short=AtUGlcAE3;	SubName: Full=UDP-glucuronate 4-epimerase 1 {ECO:0000313|EMBL:PKU62706.1};	UDP-glucose 4-epimerase/UDP-sulfoquinovose synthase	GO:0005768,endosome; GO:0005794,Golgi apparatus; GO:0032580,Golgi cisterna membrane; GO:0016021,integral component of membrane; GO:0005802,trans-Golgi network; GO:0050378,UDP-glucuronate 4-epimerase activity; GO:0050832,defense response to fungus; GO:0050829,defense response to Gram-negative bacterium; GO:0033481,galacturonate biosynthetic process	PF16363.5:GDP-mannose 4,6 dehydratase
gene-LOC110111052	0	0	0	5.6	6.38	7.44	0	0	0	232	253	270	10.5075	3.30239e-17	2.03018e-15	up	NW_018303412.1	63458	66282	-	LOC110111052	--	K14494 DELLA protein | (RefSeq) DELLA protein GAI1-like (A)	ko04075: Plant hormone signal transduction	scarecrow-like protein 6 [Dendrobium catenatum]	RecName: Full=Scarecrow-like protein 6; Short=AtSCL6; AltName: Full=GRAS family protein 22; Short=AtGRAS-22; AltName: Full=SCL6-IV;	SubName: Full=Scarecrow-like protein 6 {ECO:0000313|EMBL:PKU84761.1};	--	GO:0005634,nucleus; GO:0003700,DNA-binding transcription factor activity; GO:0043565,sequence-specific DNA binding; GO:0030154,cell differentiation; GO:0051301,cell division; GO:0007623,circadian rhythm; GO:0006355,regulation of transcription, DNA-templated; GO:0048768,root hair cell tip growth; GO:0006351,transcription, DNA-templated	PF03514.14:GRAS domain family
gene-LOC110100873	0	0	0	50.51	96.13	99.62	0	0	0	203	370	351	10.81	3.32162e-17	2.03655e-15	up	NW_018277346.1	557451	558228	-	LOC110100873	--	--	--	--	--	--	--	--	--
gene-LOC110094262	56.56	55.19	46.51	131.36	153.94	170.13	1047	1042	880	2760	3098	3134	1.68577	3.43413e-17	2.09993e-15	up	NW_018323741.1	181780	191622	-	LOC110094262	--	K00432 glutathione peroxidase [EC:1.11.1.9] | (RefSeq) probable phospholipid hydroperoxide glutathione peroxidase (A)	ko00480: Glutathione metabolism; ko00590: Arachidonic acid metabolism	probable phospholipid hydroperoxide glutathione peroxidase [Dendrobium catenatum]	RecName: Full=Probable phospholipid hydroperoxide glutathione peroxidase; Short=PHGPx; EC=1.11.1.12; AltName: Full=Salt-associated protein;	SubName: Full=Putative phospholipid hydroperoxide glutathione peroxidase {ECO:0000313|EMBL:PKU73676.1};	Glutathione peroxidase	GO:0005737,cytoplasm; GO:0004602,glutathione peroxidase activity; GO:0047066,phospholipid-hydroperoxide glutathione peroxidase activity; GO:0006979,response to oxidative stress	PF00255.19:Glutathione peroxidase
gene-LOC110112826	36.96	29.5	29.32	75.33	91	84.47	619	504	502	1432	1657	1408	1.55882	3.53304e-17	2.15469e-15	up	NW_018306746.1	972374	981500	-	LOC110112826	--	K02731 20S proteasome subunit alpha 4 [EC:3.4.25.1] | (RefSeq) proteasome subunit alpha type-7-like (A)	ko03050: Proteasome	proteasome subunit alpha type-7-like [Dendrobium catenatum]	RecName: Full=Proteasome subunit alpha type-7; EC=3.4.25.1; AltName: Full=20S proteasome alpha subunit D; AltName: Full=20S proteasome subunit alpha-4;	SubName: Full=Proteasome subunit alpha type-7 {ECO:0000313|EMBL:PKU62665.1};	20S proteasome, regulatory subunit alpha type PSMA7/PRE6	GO:0005737,cytoplasm; GO:0005634,nucleus; GO:0019773,proteasome core complex, alpha-subunit complex; GO:0004298,threonine-type endopeptidase activity; GO:0006511,ubiquitin-dependent protein catabolic process	PF00227.26:Proteasome subunit
gene-LOC110101981	80.92	105.77	100.58	11.8	14.75	19.97	2598	3464	3301	430	515	638	-2.48051	3.7477e-17	2.27956e-15	down	NW_018281168.1	321328	338172	+	LOC110101981	--	K13179 ATP-dependent RNA helicase DDX18/HAS1 [EC:3.6.4.13] | (RefSeq) DEAD-box ATP-dependent RNA helicase 27 (A)	--	DEAD-box ATP-dependent RNA helicase 27 [Dendrobium catenatum]	RecName: Full=DEAD-box ATP-dependent RNA helicase 27; EC=3.6.4.13;	RecName: Full=RNA helicase {ECO:0000256|SAAS:SAAS00892872}; EC=3.6.4.13 {ECO:0000256|SAAS:SAAS00892872};	ATP-dependent RNA helicase pitchoune	GO:0005737,cytoplasm; GO:0005730,nucleolus; GO:0005524,ATP binding; GO:0004004,ATP-dependent RNA helicase activity; GO:0003723,RNA binding; GO:0010501,RNA secondary structure unwinding	PF00270.29:DEAD/DEAH box helicase
novel.6844	0	0	0	60.5623	20.727	16.361	0	0	0	925	306	222	11.4014	3.79411e-17	2.30169e-15	up	NW_018300821.1	234693	234906	-	--	--	--	--	--	--	--	--	--	--
novel.9415	0.726086	4.22876	0.367573	116.56	215.047	148.171	38	225	20	6825	12148	7700	6.58243	3.81124e-17	2.306e-15	up	NW_018317717.1	81063	81883	.	--	--	--	--	--	--	--	--	--	--
novel.7753	10.1162	19.68	8.53312	0	0	0	307	611	267	0	0	0	-11.0132	4.09252e-17	2.46969e-15	down	NW_018306269.1	510494	510973	+	--	--	K01087 trehalose 6-phosphate phosphatase [EC:3.1.3.12] | (RefSeq) probable trehalose-phosphate phosphatase 6 (A)	ko00500: Starch and sucrose metabolism	--	--	--	--	--	--
gene-LOC110095969	0.15	0.07	0.19	7.1	4.32	13.55	4	2	5	211	123	353	6.07284	4.20093e-17	2.52848e-15	up	NW_018267193.1	98902	100520	+	LOC110095969	--	K23260 scopoletin glucosyltransferase [EC:2.4.1.128] | (RefSeq) scopoletin glucosyltransferase-like (A)	ko00940: Phenylpropanoid biosynthesis	scopoletin glucosyltransferase-like [Dendrobium catenatum]	RecName: Full=Scopoletin glucosyltransferase; EC=2.4.1.128; AltName: Full=Phenylpropanoid:glucosyltransferase 1;	SubName: Full=UDP-glycosyltransferase 73B4 {ECO:0000313|EMBL:PKU80029.1};	UDP-glucuronosyl and UDP-glucosyl transferase	GO:0042802,identical protein binding; GO:0050275,scopoletin glucosyltransferase activity; GO:0008152,metabolic process	PF00201.18:UDP-glucoronosyl and UDP-glucosyl transferase
gene-LOC110095376	8.53	14.42	9.01	137.38	301.62	100.85	76	131	82	1389	2921	894	4.23152	4.22886e-17	2.53864e-15	up	NW_018264813.1	65048	65598	+	LOC110095376	--	--	--	uncharacterized protein LOC110095376 [Dendrobium catenatum]	--	SubName: Full=Uncharacterized protein {ECO:0000313|EMBL:PKU76134.1};	--	--	PF12609.8:Wound-induced protein
gene-LOC110094141	10.97	10.31	8.45	32.77	30.81	33.2	169	162	133	573	516	509	1.86543	4.24604e-17	2.54231e-15	up	NW_018323679.1	209905	217217	+	LOC110094141	--	K15235 josephin [EC:3.4.19.12] | (RefSeq) josephin-like protein (A)	--	josephin-like protein [Dendrobium catenatum]	RecName: Full=Josephin-like protein; EC=3.4.19.12;	SubName: Full=Josephin-like protein {ECO:0000313|EMBL:PKU87272.1};	Uncharacterized conserved protein, contains Josephin domain	GO:0000166,nucleotide binding; GO:0004843,thiol-dependent ubiquitin-specific protease activity; GO:0016579,protein deubiquitination	PF02099.17:Josephin
gene-LOC110097826	0	0	0	3.41	4.96	10.16	0	0	0	222	309	579	11.0861	4.30546e-17	2.5712e-15	up	NW_018270279.1	50521	144944	-	LOC110097826	--	K10268 F-box and leucine-rich repeat protein 2/20 | (RefSeq) hypothetical protein (A)	--	BTB/POZ domain-containing protein FBL11 isoform X1 [Dendrobium catenatum]	RecName: Full=BTB/POZ domain-containing protein FBL11;	SubName: Full=BTB/POZ domain-containing protein FBL11 {ECO:0000313|EMBL:PKU84509.1};	Leucine rich repeat proteins, some proteins contain F-box	GO:0016567,protein ubiquitination	PF07707.15:BTB And C-terminal Kelch
gene-LOC110100813	40.11	21.42	49.99	0	0	0	369	201	470	0	0	0	-10.7835	4.35687e-17	2.59516e-15	down	NW_018277306.1	8947	9694	+	LOC110100813	--	--	--	defensin-like protein 1 [Dendrobium catenatum]	RecName: Full=Defensin J1-2; Flags: Precursor;	SubName: Full=Defensin J1-2 {ECO:0000313|EMBL:PKU67026.1};	--	GO:0005576,extracellular region; GO:0050832,defense response to fungus; GO:0031640,killing of cells of other organism	PF00304.20:Gamma-thionin family
gene-LOC110092211	49.55	37.99	46.15	13.59	10.61	10.33	1147	897	1092	357	267	238	-1.78436	4.42071e-17	2.62638e-15	down	NW_018318892.1	225268	251819	+	LOC110092211	--	K01056 peptidyl-tRNA hydrolase, PTH1 family [EC:3.1.1.29] | (RefSeq) chloroplastic group IIB intron splicing facilitator CRS2, chloroplastic isoform X1 (A)	--	chloroplastic group IIB intron splicing facilitator CRS2, chloroplastic isoform X1 [Dendrobium catenatum]	RecName: Full=Chloroplastic group IIB intron splicing facilitator CRS2, chloroplastic; AltName: Full=Chloroplastic RNA splicing factor 2; AltName: Full=Protein CHLOROPLAST RNA SPLICING 2; Flags: Precursor;	SubName: Full=Chloroplastic group IIB intron splicing facilitator CRS2, chloroplastic {ECO:0000313|EMBL:PKU68258.1};	Peptidyl-tRNA hydrolase	GO:0009570,chloroplast stroma; GO:0030529,NA; GO:0004045,aminoacyl-tRNA hydrolase activity; GO:0006397,mRNA processing; GO:0008380,RNA splicing	PF01195.19:Peptidyl-tRNA hydrolase
gene-LOC110109897	27.64	25.81	29.39	73.66	58.16	72.58	1553	1479	1688	4697	3552	4058	1.46112	4.68831e-17	2.77819e-15	up	NW_018300768.1	262242	265716	-	LOC110109897	--	--	--	FACT complex subunit SPT16-like [Dendrobium catenatum]	RecName: Full=FACT complex subunit SPT16; AltName: Full=Facilitates chromatin transcription complex subunit SPT16;	SubName: Full=FACT complex subunit SPT16 {ECO:0000313|EMBL:PKU63626.1};	Global transcriptional regulator, cell division control protein	GO:0005694,chromosome; GO:0035101,FACT complex; GO:0042393,histone binding; GO:0031491,nucleosome binding; GO:0006281,DNA repair; GO:0006260,DNA replication; GO:0034724,DNA replication-independent nucleosome organization; GO:0032968,positive regulation of transcription elongation from RNA polymerase II promoter; GO:0006368,transcription elongation from RNA polymerase II promoter	PF08644.11:FACT complex subunit (SPT16/CDC68)
gene-LOC110100892	11.84	12.88	10.86	2.52	1.6	1.94	612	679	574	148	90	100	-2.39759	4.95282e-17	2.92738e-15	down	NW_018256709.1	117548	151135	-	LOC110100892	--	K12133 MYB-related transcription factor LHY | (RefSeq) protein LHY-like isoform X1 (A)	ko04712: Circadian rhythm - plant	protein LHY-like isoform X1 [Dendrobium catenatum]	RecName: Full=Protein LHY {ECO:0000303|PubMed:9657154}; AltName: Full=MYB-related transcription factor LHY {ECO:0000303|PubMed:9657154}; AltName: Full=Protein LATE ELONGATED HYPOCOTYL {ECO:0000303|PubMed:9657154};	SubName: Full=Protein LHY {ECO:0000313|EMBL:PKU77533.1};	Zuotin and related molecular chaperones (DnaJ superfamily), contains DNA-binding domains	GO:0005634,nucleus; GO:0003700,DNA-binding transcription factor activity; GO:0044212,transcription regulatory region DNA binding; GO:0007623,circadian rhythm; GO:0048574,long-day photoperiodism, flowering; GO:0042754,negative regulation of circadian rhythm; GO:0043433,negative regulation of DNA-binding transcription factor activity; GO:0042752,regulation of circadian rhythm; GO:0006355,regulation…	PF00249.31:Myb-like DNA-binding domain
gene-LOC110113458	17.83	12.17	11.56	3.01	2.88	2.7	804	560	533	154	141	121	-2.09922	5.15093e-17	3.03667e-15	down	NW_018308815.1	1020508	1023297	+	LOC110113458	--	K22733 magnesium transporter | (RefSeq) uncharacterized protein LOC102612526 (A)	--	putative pentatricopeptide repeat-containing protein At3g23330 [Dendrobium catenatum]	RecName: Full=Putative pentatricopeptide repeat-containing protein At3g23330;	SubName: Full=Pentatricopeptide repeat-containing protein {ECO:0000313|EMBL:PKU85473.1};	FOG: PPR repeat	GO:0043231,intracellular membrane-bounded organelle; GO:0004519,endonuclease activity; GO:0003723,RNA binding; GO:0008270,zinc ion binding; GO:0009451,RNA modification	PF13041.6:PPR repeat family
gene-LOC110100135	0.49	0.24	0	12.87	32.03	18.52	6	3	0	180	429	227	6.64983	5.34259e-17	3.14161e-15	up	NW_018256690.1	37644	38405	+	LOC110100135	--	--	--	uncharacterized protein LOC110100135 [Dendrobium catenatum]	--	SubName: Full=Uncharacterized protein {ECO:0000313|EMBL:PKU65347.1};	--	--	--
gene-LOC110093892	34.61	7.42	48.07	0.7	0.46	0.85	1303	285	1850	30	19	32	-5.29581	5.43656e-17	3.18871e-15	down	NW_018323611.1	5086	10083	-	LOC110093892	--	K15363 fanconi-associated nuclease 1 [EC:3.1.21.- 3.1.4.1] | (RefSeq) fanconi-associated nuclease 1 homolog (A)	--	probable metal-nicotianamine transporter YSL12 [Dendrobium catenatum]	RecName: Full=Probable metal-nicotianamine transporter YSL12; AltName: Full=Protein YELLOW STRIPE LIKE 12; Short=OsYSL12;	SubName: Full=Putative metal-nicotianamine transporter YSL12 {ECO:0000313|EMBL:PKU72843.1};	--	GO:0016021,integral component of membrane; GO:0005886,plasma membrane; GO:0022857,transmembrane transporter activity	PF03169.15:OPT oligopeptide transporter protein
novel.2910	5.46092	3.79439	3.30857	0	0	0	361	257	225	0	0	0	-10.483	5.70192e-17	3.33584e-15	down	NW_018274601.1	256527	258166	+	--	--	--	--	--	--	--	--	--	--
gene-LOC110099061	25.8	20.57	31.31	2.34	0.89	0.74	669	544	830	69	25	19	-4.12491	6.004e-17	3.50365e-15	down	NW_018272740.1	957600	959386	+	LOC110099061	--	K22683 aspartyl protease family protein [EC:3.4.23.-] | (RefSeq) aspartyl protease family protein 2-like (A)	--	aspartyl protease family protein At5g10770-like [Dendrobium catenatum]	RecName: Full=Aspartyl protease family protein At5g10770; EC=3.4.23.- {ECO:0000305}; Flags: Precursor;	SubName: Full=Protein ASPARTIC PROTEASE IN GUARD CELL 2 {ECO:0000313|EMBL:PKU64014.1};	Aspartyl protease	GO:0031225,anchored component of membrane; GO:0005886,plasma membrane; GO:0004190,aspartic-type endopeptidase activity; GO:0030163,protein catabolic process; GO:0006508,proteolysis	PF14543.6:Xylanase inhibitor N-terminal
gene-LOC110104085	0	0	0	10.21	8.04	12.04	0	0	0	265	200	274	10.4719	6.3142e-17	3.67534e-15	up	NW_018285194.1	1136431	1137845	+	LOC110104085	--	--	--	UPF0496 protein 4 [Dendrobium catenatum]	RecName: Full=UPF0496 protein 4;	SubName: Full=UPF0496 protein 4 {ECO:0000313|EMBL:PKU83742.1};	--	GO:0016021,integral component of membrane	PF05633.11:Protein BYPASS1-related
gene-LOC110108582	0	0	0	4.9	7.93	8.46	0	0	0	199	308	301	10.613	6.41155e-17	3.72259e-15	up	NW_018296428.1	353445	361442	-	LOC110108582	--	--	--	MACPF domain-containing protein At4g24290-like [Dendrobium catenatum]	RecName: Full=MACPF domain-containing protein At4g24290;	SubName: Full=MACPF domain-containing protein {ECO:0000313|EMBL:PKU73446.1};	--	GO:0005886,plasma membrane; GO:0009626,plant-type hypersensitive response	PF01823.19:MAC/Perforin domain
gene-LOC110115727	5.24	5.82	3.76	189.86	39.32	121.27	45	51	33	1850	367	1036	4.70825	6.66126e-17	3.85782e-15	up	NW_018314497.1	276865	277395	-	LOC110115727	--	K19825 2-alkenal reductase (NADP+) [EC:1.3.1.102] | (RefSeq) 2-alkenal reductase (NADP(+)-dependent) (A)	--	2-alkenal reductase (NADP(+)-dependent)-like [Dendrobium catenatum]	RecName: Full=2-alkenal reductase (NADP(+)-dependent); EC=1.3.1.102 {ECO:0000269|PubMed:17945329, ECO:0000269|Ref.3, ECO:0000269|Ref.4}; AltName: Full=Alkenal double bound reductase; AltName: Full=Allylic alcohol dehydrogenase 1 {ECO:0000303|PubMed:11117876}; Short=allyl-ADH1 {ECO:0000303|PubMed:11117876}; AltName: Full=Flavin-free double bond reductase {ECO:0000303|Ref.4}; Short=NtDBR; AltName: …	SubName: Full=NADP-dependent alkenal double bond reductase P1 {ECO:0000313|EMBL:PKU83327.1};	Predicted NAD-dependent oxidoreductase	GO:0016491,oxidoreductase activity	PF16884.5:N-terminal domain of oxidoreductase
gene-LOC110103786	6.48	3.57	3.23	36.06	29.81	30.05	57	32	29	360	285	263	3.03575	7.11643e-17	4.11108e-15	up	NW_018285107.1	104861	105810	+	LOC110103786	--	--	--	uncharacterized protein LOC110103786 [Dendrobium catenatum]	--	SubName: Full=Uncharacterized protein {ECO:0000313|EMBL:PKU67277.1};	--	--	--
gene-LOC110111358	20.69	14.26	14.12	2.23	2.49	3.62	1161	816	810	142	152	202	-2.38561	8.12836e-17	4.68389e-15	down	NW_018303473.1	336023	372245	-	LOC110111358	--	--	--	uncharacterized protein LOC110111358 [Dendrobium catenatum]	--	SubName: Full=Uncharacterized protein {ECO:0000313|EMBL:PKU74950.1};	--	--	PF00931.22:NB-ARC domain
novel.1487	0.148496	0.238327	0.090442	1.5108	1.78448	2.09361	48	79	30	550	627	677	3.63429	8.21889e-17	4.72422e-15	up	NW_018264887.1	551555	556658	-	--	--	K11593 eukaryotic translation initiation factor 2C | (RefSeq) protein argonaute 1A-like (A)	--	Retrovirus-related Pol polyprotein from transposon TNT 1-94 [Dendrobium catenatum]	RecName: Full=Retrovirus-related Pol polyprotein from transposon RE1; AltName: Full=Retro element 1 {ECO:0000303|PubMed:10689195}; Short=AtRE1 {ECO:0000303|PubMed:10689195}; Includes: RecName: Full=Protease RE1; EC=3.4.23.-; Includes: RecName: Full=Reverse transcriptase RE1; EC=2.7.7.49; Includes: RecName: Full=Endonuclease RE1;	SubName: Full=Retrovirus-related Pol polyprotein from transposon TNT 1-94 {ECO:0000313|EMBL:PKU87481.1};	FOG: Transposon-encoded proteins with TYA, reverse transcriptase, integrase domains in various combinations	GO:0004190,aspartic-type endopeptidase activity; GO:0004519,endonuclease activity; GO:0046872,metal ion binding; GO:0003676,nucleic acid binding; GO:0003964,RNA-directed DNA polymerase activity; GO:0015074,DNA integration; GO:0006310,DNA recombination	PF07727.14:Reverse transcriptase (RNA-dependent DNA polymerase)
novel.3823	0	0	0	4.35809	4.23189	6.11028	0	0	0	229	215	285	10.4583	8.34586e-17	4.78524e-15	up	NW_018280040.1	612467	613202	.	--	--	--	--	--	--	--	--	--	--
gene-LOC110114933	20.23	26.52	13.68	142.06	265.38	514.64	901	1205	623	7182	12850	22811	4.07591	8.64853e-17	4.94644e-15	up	NW_018312409.1	267807	308662	+	LOC110114933	--	K00700 1,4-alpha-glucan branching enzyme [EC:2.4.1.18] | (RefSeq) 1,4-alpha-glucan-branching enzyme, chloroplastic/amyloplastic-like isoform X1 (A)	ko00500: Starch and sucrose metabolism	1,4-alpha-glucan-branching enzyme, chloroplastic/amyloplastic-like isoform X1 [Dendrobium catenatum]	RecName: Full=1,4-alpha-glucan-branching enzyme, chloroplastic/amyloplastic; EC=2.4.1.18; AltName: Full=Q-enzyme; AltName: Full=Starch-branching enzyme; Flags: Precursor;	SubName: Full=1,4-alpha-glucan-branching enzyme, chloroplastic/amyloplastic {ECO:0000313|EMBL:PKU76565.1};	1,4-alpha-glucan branching enzyme/starch branching enzyme II	GO:0009501,amyloplast; GO:0009507,chloroplast; GO:0003844,1,4-alpha-glucan branching enzyme activity; GO:0102752,1,4-alpha-glucan branching enzyme activity (using a glucosylated glycogenin as primer for glycogen synthesis); GO:0043169,cation binding; GO:0004553,hydrolase activity, hydrolyzing O-glycosyl compounds; GO:0005978,glycogen biosynthetic process; GO:0019252,starch biosynthetic process; G…	PF02806.18:Alpha amylase, C-terminal all-beta domain
novel.5007	10.7456	9.95855	13.8524	0	0.084259	0	234	222	310	0	3	0	-7.91348	8.78275e-17	5.01074e-15	down	NW_018287916.1	66730	67074	.	--	--	--	--	Tubby-like F-box protein 7 [Dendrobium catenatum]	RecName: Full=Tubby-like F-box protein 7; Short=AtTLP7;	SubName: Full=Tubby-like F-box protein 7 {ECO:0000313|EMBL:PKU74032.1};	Tub family proteins	GO:0005829,cytosol; GO:0005634,nucleus; GO:0005886,plasma membrane; GO:0009536,plastid; GO:0003700,DNA-binding transcription factor activity; GO:0035091,phosphatidylinositol binding; GO:0044212,transcription regulatory region DNA binding; GO:0009555,pollen development; GO:0006355,regulation of transcription, DNA-templated; GO:0009620,response to fungus	PF00646.33:F-box domain
gene-LOC110095711	20.63	34.91	11.75	191.17	358.74	401.03	577	996	336	6069	10908	11162	3.96014	9.07281e-17	5.16342e-15	up	NW_018265073.1	119080	125200	-	LOC110095711	--	K07375 tubulin beta | (RefSeq) tubulin beta chain (A)	ko04145: Phagosome	tubulin beta chain [Dendrobium catenatum]	RecName: Full=Tubulin beta-1 chain; AltName: Full=Beta-1-tubulin;	SubName: Full=Tubulin beta-1 chain {ECO:0000313|EMBL:PKU70739.1};	Beta tubulin	GO:0005737,cytoplasm; GO:0005874,microtubule; GO:0005525,GTP binding; GO:0003924,GTPase activity; GO:0005200,structural constituent of cytoskeleton; GO:0007017,microtubule-based process	PF00091.25:Tubulin/FtsZ family, GTPase domain
gene-LOC110116547	3.67	2.95	3.34	10.85	9.4	11.5	144	118	134	483	401	449	1.83715	9.38893e-17	5.33013e-15	up	NW_018262434.1	10541	82333	-	LOC110116547	--	--	--	UPF0505 protein C16orf62 homolog isoform X1 [Dendrobium catenatum]	--	SubName: Full=Uncharacterized protein {ECO:0000313|EMBL:PKU85985.1};	Predicted membrane protein (associated with esophageal cancer in humans)	--	PF03635.17:Vacuolar protein sorting-associated protein 35
gene-LOC110107239	262.16	126	223.12	39.29	27.6	32.69	5391	2643	4690	917	617	669	-2.43599	1.0663e-16	6.0385e-15	down	NW_018292963.1	359711	361058	-	LOC110107239	--	--	--	CASP-like protein 4C1 [Dendrobium catenatum]	RecName: Full=CASP-like protein 4C1; Short=RcCASPL4C1;	RecName: Full=CASP-like protein {ECO:0000256|RuleBase:RU361233};	--	GO:0016021,integral component of membrane; GO:0005886,plasma membrane	PF04535.12:Domain of unknown function (DUF588)
gene-LOC110097882	79.4	100.35	53.94	3.14	7.57	2.86	2317	2987	1609	104	240	83	-3.94312	1.12512e-16	6.35595e-15	down	NW_018270283.1	241144	260569	-	LOC110097882	--	K08472 mlo protein | (RefSeq) MLO-like protein 1 (A)	--	MLO-like protein 1 [Dendrobium catenatum]	RecName: Full=MLO-like protein 1; Short=AtMlo1; AltName: Full=MLO protein homolog 1; Short=AtMlo-H1;	SubName: Full=MLO-like protein 1 {ECO:0000313|EMBL:PKU79990.1};	--	GO:0016021,integral component of membrane; GO:0005886,plasma membrane; GO:0005516,calmodulin binding; GO:0006952,defense response; GO:0009607,response to biotic stimulus	PF03094.15:Mlo family
novel.5042	2.00832	1.07107	2.79127	15.5065	19.7193	24.3722	44	24	62	378	463	527	3.50083	1.20598e-16	6.79604e-15	up	NW_018288055.1	632328	632668	+	--	--	K13416 brassinosteroid insensitive 1-associated receptor kinase 1 [EC:2.7.10.1 2.7.11.1] | (RefSeq) BRASSINOSTEROID INSENSITIVE 1-associated receptor kinase 1 isoform X1 (A)	ko04016: MAPK signaling pathway - plant; ko04075: Plant hormone signal transduction; ko04626: Plant-pathogen interaction	hypothetical protein MA16_Dca000567 [Dendrobium catenatum]	RecName: Full=Cold-responsive protein kinase 1 {ECO:0000303|PubMed:28344081}; EC=2.7.11.1 {ECO:0000255|PROSITE-ProRule:PRU00159, ECO:0000269|PubMed:28344081};	SubName: Full=Uncharacterized protein {ECO:0000313|EMBL:PKU79223.1};	--	GO:0005886,plasma membrane; GO:0005524,ATP binding; GO:0004674,protein serine/threonine kinase activity; GO:0033160,positive regulation of protein import into nucleus, translocation; GO:0046777,protein autophosphorylation; GO:0009409,response to cold; GO:0050826,response to freezing; GO:0009625,response to insect; GO:0002237,response to molecule of bacterial origin	--
novel.2898	7.91369	9.18716	5.81413	78.4698	86.8316	37.8236	211	250	159	2356	2516	1008	3.30421	1.2629e-16	7.09943e-15	up	NW_018274591.1	20876	21296	.	--	--	--	--	hypothetical protein MA16_Dca020589 [Dendrobium catenatum]	--	SubName: Full=Uncharacterized protein {ECO:0000313|EMBL:PKU66287.1};	--	--	--
gene-LOC110103155	4.1	4.82	4.22	20.17	13.55	19.8	268	322	282	1498	964	1289	2.17516	1.3097e-16	7.33948e-15	up	NW_018283449.1	5940	32753	-	LOC110103155	--	--	--	uncharacterized protein LOC110103155 [Dendrobium catenatum]	--	SubName: Full=Uncharacterized protein {ECO:0000313|EMBL:PKU64851.1};	--	--	PF13401.6:AAA domain
novel.8101	21.7694	24.2212	19.8988	0	0.438415	0.355348	729	830	684	0	16	12	-6.21311	1.31199e-16	7.33948e-15	down	NW_018309043.1	800237	800981	-	--	--	--	--	hypothetical protein MA16_Dca004769 [Dendrobium catenatum]	RecName: Full=NAD(P)H-quinone oxidoreductase subunit N, chloroplastic {ECO:0000305}; EC=1.6.5.- {ECO:0000305}; AltName: Full=NAD(P)H dehydrogenase subunit N {ECO:0000303|PubMed:21785130}; Short=NDH subunit N {ECO:0000305}; Short=NDH-N {ECO:0000303|PubMed:15608332}; AltName: Full=NADH-plastoquinone oxidoreductase subunit N {ECO:0000305}; Flags: Precursor;	SubName: Full=Uncharacterized protein {ECO:0000313|EMBL:PKU65153.1};	--	GO:0009507,chloroplast; GO:0009941,chloroplast envelope; GO:0009535,chloroplast thylakoid membrane; GO:0010598,NAD(P)H dehydrogenase complex (plastoquinone); GO:0016655,oxidoreductase activity, acting on NAD(P)H, quinone or similar compound as acceptor; GO:0048038,quinone binding; GO:0009817,defense response to fungus, incompatible interaction; GO:0010258,NADH dehydrogenase complex (plastoquinone…	--
gene-LOC110094043	293.52	288.9	290.7	89.44	92.7	112.74	9049	9085	9161	3130	3107	3459	-1.4081	1.32547e-16	7.39581e-15	down	NW_018323650.1	662808	680118	-	LOC110094043	--	K12196 vacuolar protein-sorting-associated protein 4 | (RefSeq) protein SUPPRESSOR OF K(+) TRANSPORT GROWTH DEFECT 1-like (A)	ko04144: Endocytosis	protein SUPPRESSOR OF K(+) TRANSPORT GROWTH DEFECT 1-like [Dendrobium catenatum]	RecName: Full=Protein SUPPRESSOR OF K(+) TRANSPORT GROWTH DEFECT 1 {ECO:0000303|PubMed:17468262}; Short=AtSKD1 {ECO:0000303|PubMed:17468262}; EC=3.6.4.6 {ECO:0000269|PubMed:17468262, ECO:0000269|PubMed:20663085, ECO:0000269|PubMed:24385429}; AltName: Full=Protein VACUOLAR PROTEIN SORTING 4 {ECO:0000303|PubMed:17468262};	SubName: Full=Katanin p60 ATPase-containing subunit A1 {ECO:0000313|EMBL:PKU85379.1};	AAA+-type ATPase	GO:0005737,cytoplasm; GO:0005771,multivesicular body; GO:0032585,multivesicular body membrane; GO:0005634,nucleus; GO:0009506,plasmodesma; GO:0005524,ATP binding; GO:0016787,hydrolase activity; GO:0007049,cell cycle; GO:0007032,endosome organization; GO:0055075,potassium ion homeostasis; GO:0015031,protein transport; GO:0055078,sodium ion homeostasis; GO:0010091,trichome branching; GO:0007033,vac…	PF00004.29:ATPase family associated with various cellular activities (AAA)
gene-LOC110110257	2.22	1.97	2.29	14.71	11.05	21.7	53	48	56	399	287	516	3.02892	1.32849e-16	7.39581e-15	up	NW_018300835.1	193908	197512	-	LOC110110257	--	K10532 heparan-alpha-glucosaminide N-acetyltransferase [EC:2.3.1.78] | (RefSeq) heparan-alpha-glucosaminide N-acetyltransferase-like (A)	ko00531: Glycosaminoglycan degradation	heparan-alpha-glucosaminide N-acetyltransferase [Dendrobium catenatum]	--	SubName: Full=Heparan-alpha-glucosaminide N-acetyltransferase {ECO:0000313|EMBL:PKU72217.1};	Uncharacterized conserved protein	--	PF16401.5:Domain of unknown function (DUF5009)
novel.6843	0.118064	0	0.0745777	3.25338	5.34707	3.68172	5	0	4	155	244	155	6.05418	1.35044e-16	7.49985e-15	up	NW_018300821.1	231851	247802	+	--	--	K01213 galacturan 1,4-alpha-galacturonidase [EC:3.2.1.67] | (RefSeq) probable polygalacturonase At1g80170 (A)	ko00040: Pentose and glucuronate interconversions	probable polygalacturonase At1g80170 [Dendrobium catenatum]	RecName: Full=Polygalacturonase; Short=PG; EC=3.2.1.15; AltName: Full=Pectinase; Flags: Precursor;	SubName: Full=Putative polygalacturonase {ECO:0000313|EMBL:PKU85200.1};	--	GO:0005618,cell wall; GO:0005576,extracellular region; GO:0004650,polygalacturonase activity; GO:0005975,carbohydrate metabolic process; GO:0071555,cell wall organization; GO:0009835,fruit ripening	PF00295.17:Glycosyl hydrolases family 28
gene-LOC110111816	1.26	0.67	2.1	14.09	28.59	28.5	24	13	41	305	593	541	4.31564	1.45589e-16	8.066e-15	up	NW_018303665.1	327205	331299	-	LOC110111816	--	K03248 translation initiation factor 3 subunit G | (RefSeq) eukaryotic translation initiation factor 3 subunit G-A-like (A)	ko03013: RNA transport	eukaryotic translation initiation factor 3 subunit G-A-like [Dendrobium catenatum]	RecName: Full=Oligouridylate-binding protein 1C; Short=AtUBP1c; AltName: Full=Polyuridylate-binding protein UBP1C; Short=Poly(U)-binding protein UBP1C;	SubName: Full=Serine/arginine-rich splicing factor 33 {ECO:0000313|EMBL:PKU78707.1};	Translation initiation factor 3, subunit g (eIF-3g)	GO:0005634,nucleus; GO:0003729,mRNA binding; GO:0006397,mRNA processing	PF12353.8:Eukaryotic translation initiation factor 3 subunit G
gene-LOC110116119	41.22	19.52	37.02	3.75	3.94	5.44	1859	898	1707	192	193	244	-2.71622	1.62664e-16	8.99029e-15	down	NW_018314814.1	22641	32685	+	LOC110116119	--	K01148 poly(A)-specific ribonuclease [EC:3.1.13.4] | (RefSeq) uncharacterized CRM domain-containing protein At3g25440, chloroplastic (A)	ko03018: RNA degradation	chloroplastic group IIA intron splicing facilitator CRS1, chloroplastic [Dendrobium catenatum]	RecName: Full=Chloroplastic group IIA intron splicing facilitator CRS1, chloroplastic; AltName: Full=Chloroplastic RNA splicing factor 1; AltName: Full=Protein CHLOROPLAST RNA SPLICING 1; Flags: Precursor;	SubName: Full=Chloroplastic group IIA intron splicing facilitator CRS1, chloroplastic {ECO:0000313|EMBL:PKU66813.1};	Poly(A)-specific exoribonuclease PARN	GO:0009570,chloroplast stroma; GO:0030529,NA; GO:0003723,RNA binding; GO:0000373,Group II intron splicing; GO:0006397,mRNA processing; GO:0006417,regulation of translation	PF01985.21:CRS1 / YhbY (CRM) domain
gene-LOC110100631	0.98	0.72	0.72	9.56	20.35	40.6	16	12	12	178	363	663	5.03814	1.66251e-16	9.16655e-15	up	NW_018277082.1	69411	71345	+	LOC110100631	--	--	--	uncharacterized protein At2g34160-like [Dendrobium catenatum]	RecName: Full=Uncharacterized protein At2g34160;	SubName: Full=Uncharacterized protein {ECO:0000313|EMBL:PKU71354.1};	--	GO:0005829,cytosol; GO:0003676,nucleic acid binding	PF01918.21:Alba
gene-LOC110100932	20.71	18.32	20.26	52.71	61.04	69.09	225	203	225	650	721	747	1.78768	1.70449e-16	9.37551e-15	up	NW_018278160.1	6	1510	+	LOC110100932	--	K00083 cinnamyl-alcohol dehydrogenase [EC:1.1.1.195] | (RefSeq) probable mannitol dehydrogenase (A)	ko00940: Phenylpropanoid biosynthesis	probable mannitol dehydrogenase, partial [Dendrobium catenatum]	RecName: Full=Probable mannitol dehydrogenase; EC=1.1.1.255; AltName: Full=NAD-dependent mannitol dehydrogenase;	SubName: Full=Putative mannitol dehydrogenase {ECO:0000313|EMBL:PKU77314.1};	Alcohol dehydrogenase, class V	GO:0046029,mannitol dehydrogenase activity; GO:0008270,zinc ion binding	PF08240.12:Alcohol dehydrogenase GroES-like domain
novel.8810	0	0	0	8.98441	15.6744	12.7556	0	0	0	190	319	239	10.4974	1.74558e-16	9.57862e-15	up	NW_018313607.1	1	295	.	--	--	--	--	--	--	--	--	--	--
gene-LOC110105665	75.11	54.5	85.04	13.71	8.55	7.43	1462	1082	1692	303	181	144	-2.68498	1.80181e-16	9.86361e-15	down	NW_018289527.1	780088	785025	-	LOC110105665	--	K02634 apocytochrome f | (RefSeq) uncharacterized protein LOC110919534 (A)	ko00195: Photosynthesis	chaperone protein dnaJ 20, chloroplastic-like [Dendrobium catenatum]	RecName: Full=Chaperone protein dnaJ 20, chloroplastic; Short=AtDjC20; Short=AtJ20; Flags: Precursor;	SubName: Full=Chaperone protein dnaJ 20, chloroplastic {ECO:0000313|EMBL:PKU77568.1};	Molecular chaperone (DnaJ superfamily)	GO:0009507,chloroplast; GO:0005634,nucleus; GO:0061077,chaperone-mediated protein folding; GO:1902395,regulation of 1-deoxy-D-xylulose-5-phosphate synthase activity; GO:0010322,regulation of isopentenyl diphosphate biosynthetic process, methylerythritol 4-phosphate pathway	PF00226.31:DnaJ domain
gene-LOC110100458	12.78	18.87	11.16	0	0	0	251	378	224	0	0	0	-10.528	1.93711e-16	1.05791e-14	down	NW_018277050.1	48616	50289	+	LOC110100458	--	K07385 1,8-cineole synthase [EC:4.2.3.108] | (RefSeq) (-)-alpha-terpineol synthase-like (A)	ko00902: Monoterpenoid biosynthesis	(-)-alpha-terpineol synthase-like [Dendrobium catenatum]	RecName: Full=(-)-alpha-terpineol synthase; EC=4.2.3.111;	SubName: Full=(-)-alpha-terpineol synthase {ECO:0000313|EMBL:PKU69754.1};	--	GO:0000287,magnesium ion binding; GO:0010333,terpene synthase activity; GO:0016114,terpenoid biosynthetic process	PF03936.16:Terpene synthase family, metal binding domain
gene-LOC110093535	7.41	6.47	8.83	39.18	34.09	48.89	55	49	67	330	275	361	2.58565	1.946e-16	1.06025e-14	up	NW_018321363.1	3723	4632	+	LOC110093535	--	K01076 abhydrolase domain-containing protein 17 [EC:3.1.2.22] | (RefSeq) protein ABHD17B-like isoform X1 (A)	--	hypothetical protein MA16_Dca015260 [Dendrobium catenatum]	--	SubName: Full=Uncharacterized protein {ECO:0000313|EMBL:PKU81231.1};	Predicted alpha/beta hydrolase	--	--
gene-LOC110097630	105.35	89.87	100.7	25.87	33.33	32.01	2788	2426	2724	777	959	843	-1.53183	1.96569e-16	1.06844e-14	down	NW_018270243.1	236801	258443	+	LOC110097630	--	--	--	uncharacterized protein LOC110097630 [Dendrobium catenatum]	--	SubName: Full=Uncharacterized protein {ECO:0000313|EMBL:PKU73625.1};	--	--	PF07889.12:Protein of unknown function (DUF1664)
novel.5804	0	0	0	5.04361	4.36279	7.39441	0	0	0	228	190	296	10.4293	2.08064e-16	1.12825e-14	up	NW_018293767.1	346957	351375	+	--	--	--	--	putative 38.1 kDa protein [Dendrobium catenatum]	RecName: Full=Probable staphylococcal-like nuclease CAN1; EC=3.1.31.-; AltName: Full=Calcium-dependent nuclease 1; Short=Ca(2+)-dependent nuclease 1;	SubName: Full=Putative 38.1 kDa protein {ECO:0000313|EMBL:PKU74453.1};	--	GO:0005737,cytoplasm; GO:0005634,nucleus; GO:0005886,plasma membrane; GO:0004519,endonuclease activity; GO:0046872,metal ion binding; GO:0004518,nuclease activity; GO:0003676,nucleic acid binding; GO:0006401,RNA catabolic process	PF00565.17:Staphylococcal nuclease homologue
novel.5417	8.84403	11.6631	5.31714	0	0	0	312	421	193	0	0	0	-10.6429	2.15919e-16	1.1681e-14	down	NW_018290647.1	208	765	.	--	--	--	--	--	--	--	--	--	--
gene-LOC110108374	0	0	0	6.6	12.07	29.96	0	0	0	185	324	736	11.2619	2.2068e-16	1.19105e-14	up	NW_018296339.1	16672	19395	-	LOC110108374	--	K01210 glucan 1,3-beta-glucosidase [EC:3.2.1.58] | (RefSeq) glucan 1,3-beta-glucosidase-like (A)	ko00500: Starch and sucrose metabolism	glucan 1,3-beta-glucosidase A-like [Dendrobium catenatum]	--	SubName: Full=Uncharacterized protein {ECO:0000313|EMBL:PKU69999.1};	--	--	PF00150.18:Cellulase (glycosyl hydrolase family 5)
gene-LOC110099988	35.35	47.14	27.06	180.47	245.95	186.35	308	419	241	1785	2330	1616	2.63665	2.27155e-16	1.22313e-14	up	NW_018274864.1	207473	235121	-	LOC110099988	--	--	--	uncharacterized protein LOC110099988 [Dendrobium catenatum]	--	SubName: Full=Uncharacterized protein {ECO:0000313|EMBL:PKU64455.1};	--	--	--
gene-LOC110094156	33.63	29.32	38.79	7.58	4.66	7.11	1083	963	1277	277	163	228	-2.23681	2.34562e-16	1.26006e-14	down	NW_018323679.1	249872	252257	-	LOC110094156	--	K08869 aarF domain-containing kinase | (RefSeq) predicted protein (A)	--	transcription factor DIVARICATA-like [Dendrobium catenatum]	RecName: Full=Transcription factor DIVARICATA;	SubName: Full=Transcription factor DIVARICATA {ECO:0000313|EMBL:PKU87274.1};	Zuotin and related molecular chaperones (DnaJ superfamily), contains DNA-binding domains	GO:0005634,nucleus; GO:0003677,DNA binding; GO:0048262,determination of dorsal/ventral asymmetry; GO:0009908,flower development; GO:0006355,regulation of transcription, DNA-templated; GO:0006351,transcription, DNA-templated	PF00249.31:Myb-like DNA-binding domain
novel.9604	29.6725	20.3805	24.214	1.7334	0.608426	0.365805	484	340	405	32	11	6	-4.59282	2.49339e-16	1.33632e-14	down	NW_018318970.1	864406	864663	.	--	--	--	--	--	--	--	--	--	--
gene-LOC110110114	0.23	0.06	0.23	5.01	5.76	3.48	8	2	8	195	215	119	4.96879	2.53698e-16	1.35652e-14	up	NW_018300813.1	182389	185145	+	LOC110110114	--	K03695 ATP-dependent Clp protease ATP-binding subunit ClpB | (RefSeq) chaperone protein ClpB1-like (A)	--	aluminum-activated malate transporter 12-like [Dendrobium catenatum]	RecName: Full=Aluminum-activated malate transporter 12; Short=AtALMT12; AltName: Full=Quick anion channel 1;	SubName: Full=Aluminum-activated malate transporter 12 {ECO:0000313|EMBL:PKU60748.1};	Predicted membrane protein	GO:0012505,endomembrane system; GO:0016021,integral component of membrane; GO:0009705,plant-type vacuole membrane; GO:0005886,plasma membrane; GO:0008509,anion transmembrane transporter activity; GO:0015140,malate transmembrane transporter activity; GO:0010118,stomatal movement; GO:0008272,sulfate transport	PF11744.8:Aluminium activated malate transporter
gene-LOC110103009	35.85	55.07	26.23	295.92	262.81	216.58	1059	1659	792	9921	8439	6366	2.86962	2.58878e-16	1.38101e-14	up	NW_018283365.1	9	1835	+	LOC110103009	--	K01723 hydroperoxide dehydratase [EC:4.2.1.92] | (RefSeq) allene oxide synthase 2-like (A)	ko00592: alpha-Linolenic acid metabolism	Allene oxide synthase, chloroplastic [Dendrobium catenatum]	RecName: Full=Allene oxide synthase, chloroplastic; EC=4.2.1.92; AltName: Full=Cytochrome P450 74A; AltName: Full=Hydroperoxide dehydrase; Flags: Precursor;	SubName: Full=Allene oxide synthase, chloroplastic {ECO:0000313|EMBL:PKU80930.1};	--	GO:0009507,chloroplast; GO:0020037,heme binding; GO:0047987,hydroperoxide dehydratase activity; GO:0005506,iron ion binding; GO:0004497,monooxygenase activity; GO:0016705,oxidoreductase activity, acting on paired donors, with incorporation or reduction of molecular oxygen; GO:0031408,oxylipin biosynthetic process	PF00067.22:Cytochrome P450
novel.2021	27.0169	28.2552	21.1115	4.61953	3.18766	4.93411	631	676	507	122	82	116	-2.42589	2.7516e-16	1.46446e-14	down	NW_018268997.1	1380828	1381512	-	--	--	--	--	uncharacterized protein LOC110094213 [Dendrobium catenatum]	--	SubName: Full=tRNA (Adenine57-N1/adenine58-N1)-methyltransferase {ECO:0000313|EMBL:PKU61218.1};	--	--	--
gene-LOC110105566	0	0	0	14.28	27.26	28.81	0	0	0	169	309	299	10.5605	2.87273e-16	1.5254e-14	up	NW_018257275.1	46998	52918	-	LOC110105566	--	K02912 large subunit ribosomal protein L32e | (RefSeq) 60S ribosomal protein L32-1 (A)	ko03010: Ribosome	60S ribosomal protein L32-1 [Dendrobium catenatum]	RecName: Full=60S ribosomal protein L32-1;	SubName: Full=60S ribosomal protein L32-1 {ECO:0000313|EMBL:PKU67811.1};	60S ribosomal protein L32	GO:0005829,cytosol; GO:0022625,cytosolic large ribosomal subunit; GO:0022626,cytosolic ribosome; GO:0005730,nucleolus; GO:0042788,polysomal ribosome; GO:0003735,structural constituent of ribosome; GO:0006412,translation	PF01655.18:Ribosomal protein L32
novel.2822	12.7415	13.3539	10.1861	0	0	0.104635	243	261	200	0	0	3	-7.78629	3.0057e-16	1.59233e-14	down	NW_018273391.1	2	303	.	--	--	K00002 alcohol dehydrogenase (NADP+) [EC:1.1.1.2] | (RefSeq) aldo-keto reductase family 4 member C9-like (A)	ko00010: Glycolysis / Gluconeogenesis; ko00040: Pentose and glucuronate interconversions; ko00561: Glycerolipid metabolism	Aldo-keto reductase family 4 member C9 [Apostasia shenzhenica]	RecName: Full=Aldo-keto reductase family 4 member C8; EC=1.1.1.-;	SubName: Full=Aldo-keto reductase family 4 member C9 {ECO:0000313|EMBL:PKA48579.1}; EC=1.1.1.2 {ECO:0000313|EMBL:PKA48579.1};	Aldo/keto reductase family proteins	GO:0005829,cytosol; GO:0004033,aldo-keto reductase (NADP) activity; GO:0070401,NADP+ binding; GO:0016229,steroid dehydrogenase activity; GO:0055114,oxidation-reduction process; GO:0046686,response to cadmium ion; GO:0009409,response to cold; GO:0009651,response to salt stress; GO:0009636,response to toxic substance; GO:0009414,response to water deprivation	PF00248.21:Aldo/keto reductase family
gene-LOC110093356	34.78	39.62	44.04	152.49	115.97	177.21	574	667	743	2857	2081	2911	2.06077	3.05738e-16	1.61598e-14	up	NW_018321139.1	166679	168415	+	LOC110093356	--	--	--	uncharacterized protein LOC110093356 [Dendrobium catenatum]	--	SubName: Full=Uncharacterized protein {ECO:0000313|EMBL:PKU68111.1};	--	--	PF14009.6:Domain of unknown function (DUF4228)
gene-LOC110107368	14.03	10.43	9.94	0.07	0.14	0.32	178	135	129	1	2	4	-5.88027	3.20618e-16	1.69075e-14	down	--	--	--	--	--	--	--	--
gene-LOC110099245	4.03	5.03	2.41	27.39	27.39	24.77	77	98	47	594	569	471	2.94912	3.32018e-16	1.74685e-14	up	NW_018274577.1	7611	8792	+	LOC110099245	--	K01489 cytidine deaminase [EC:3.5.4.5] | (RefSeq) cytidine deaminase 1 (A)	ko00240: Pyrimidine metabolism	cytidine deaminase 1 [Dendrobium catenatum]	RecName: Full=Cytidine deaminase 1; Short=At-CDA1; EC=3.5.4.5;	SubName: Full=Cytidine deaminase {ECO:0000313|EMBL:PKU66818.1};	Cytidine deaminase	GO:0005829,cytosol; GO:0004126,cytidine deaminase activity; GO:0047844,deoxycytidine deaminase activity; GO:0042803,protein homodimerization activity; GO:0008270,zinc ion binding; GO:0006216,cytidine catabolic process; GO:0009972,cytidine deamination	PF08211.12:Cytidine and deoxycytidylate deaminase zinc-binding region
gene-LOC110113239	11.18	11.21	9.73	44.28	32.83	31.92	353	361	314	1587	1127	1003	1.92219	3.43536e-16	1.80333e-14	up	NW_018260179.1	53560	59074	-	LOC110113239	--	--	--	uncharacterized membrane protein At1g16860-like [Dendrobium catenatum]	RecName: Full=Uncharacterized membrane protein At1g16860;	SubName: Full=Putative membrane protein {ECO:0000313|EMBL:PKU63904.1};	--	GO:0016021,integral component of membrane; GO:0005886,plasma membrane	PF01925.19:Sulfite exporter TauE/SafE
novel.10430	11.6086	6.19266	15.1942	0	0	0	308	169	414	0	0	0	-10.5611	3.66291e-16	1.91839e-14	down	NW_018324866.1	1107	1526	.	--	--	K00627 pyruvate dehydrogenase E2 component (dihydrolipoamide acetyltransferase) [EC:2.3.1.12] | (RefSeq) dihydrolipoyllysine-residue acetyltransferase component 2 of pyruvate dehydrogenase complex, mitochondrial-like isoform X1 (A)	ko00010: Glycolysis / Gluconeogenesis; ko00020: Citrate cycle (TCA cycle); ko00620: Pyruvate metabolism; ko01200: Carbon metabolism	Cytochrome P450 704C1 [Dendrobium catenatum]	RecName: Full=Cytochrome P450 704C1; EC=1.14.-.-; AltName: Full=Cytochrome P450 CYPD;	SubName: Full=Cytochrome P450 704C1 {ECO:0000313|EMBL:PKU87006.1};	Cytochrome P450 CYP4/CYP19/CYP26 subfamilies	GO:0016021,integral component of membrane; GO:0020037,heme binding; GO:0005506,iron ion binding; GO:0004497,monooxygenase activity; GO:0016705,oxidoreductase activity, acting on paired donors, with incorporation or reduction of molecular oxygen	--
gene-LOC110109797	0	0	0	14.61	16.04	19.08	0	0	0	193	203	221	10.2157	3.92e-16	2.04838e-14	up	NW_018299366.1	11	809	+	LOC110109797	--	K22133 oxalate---CoA ligase [EC:6.2.1.8] | (RefSeq) oxalate--CoA ligase-like (A)	ko00630: Glyoxylate and dicarboxylate metabolism	oxalate--CoA ligase-like [Dendrobium catenatum]	RecName: Full=Oxalate--CoA ligase {ECO:0000305}; EC=6.2.1.8 {ECO:0000269|PubMed:22447686}; AltName: Full=4-coumarate--CoA ligase isoform 8; Short=At4CL8; AltName: Full=4-coumarate--CoA ligase-like 10; AltName: Full=Acyl-activating enzyme 3 {ECO:0000303|PubMed:22447686}; AltName: Full=Adenosine monophosphate binding protein 3; Short=AtMPBP3; AltName: Full=Oxalyl-CoA synthetase;	SubName: Full=4-coumarate--CoA ligase-like 10 {ECO:0000313|EMBL:PKU86696.1};	Acyl-CoA synthetase	GO:0048046,apoplast; GO:0009507,chloroplast; GO:0009570,chloroplast stroma; GO:0005737,cytoplasm; GO:0009506,plasmodesma; GO:0005524,ATP binding; GO:0050203,oxalate-CoA ligase activity; GO:0050832,defense response to fungus; GO:0033611,oxalate catabolic process; GO:0010030,positive regulation of seed germination; GO:0046686,response to cadmium ion; GO:0009735,response to cytokinin; GO:0010214,see…	PF00501.28:AMP-binding enzyme
gene-LOC110098953	0.21	0.04	0.52	15.51	7.66	12.74	5	1	13	429	203	309	5.71219	4.04259e-16	2.10764e-14	up	NW_018272625.1	607757	623410	+	LOC110098953	--	K03797 carboxyl-terminal processing protease [EC:3.4.21.102] | (RefSeq) carboxyl-terminal-processing peptidase 2, chloroplastic-like isoform X1 (A)	--	protein THYLAKOID FORMATION1, chloroplastic-like isoform X1 [Dendrobium catenatum]	RecName: Full=Protein THYLAKOID FORMATION1, chloroplastic; Flags: Precursor;	SubName: Full=Protein THYLAKOID FORMATION1, chloroplastic {ECO:0000313|EMBL:PKU78429.1};	--	GO:0009707,chloroplast outer membrane; GO:0009570,chloroplast stroma; GO:0009535,chloroplast thylakoid membrane; GO:0016021,integral component of membrane; GO:0009528,plastid inner membrane; GO:0010319,stromule; GO:0015996,chlorophyll catabolic process; GO:0010207,photosystem II assembly; GO:1902458,positive regulation of stomatal opening; GO:0045037,protein import into chloroplast stroma; GO:004…	PF11264.8:Thylakoid formation protein
gene-LOC110104211	73.87	70.74	76.46	25.64	24.67	25.29	1033	1009	1093	407	375	352	-1.38791	4.05969e-16	2.11177e-14	down	NW_018285310.1	770141	781420	+	LOC110104211	--	K11251 histone H2A | (RefSeq) probable histone H2A variant 3 (A)	--	probable histone H2A variant 3 [Dendrobium catenatum]	RecName: Full=Probable histone H2A variant 3; AltName: Full=H2A.F/Z 3; AltName: Full=HTA9;	SubName: Full=Putative histone H2A variant 3 {ECO:0000313|EMBL:PKU84191.1};	Histone 2A	GO:0000790,nuclear chromatin; GO:0000786,nucleosome; GO:0005773,vacuole; GO:0003677,DNA binding; GO:0046982,protein heterodimerization activity; GO:0006342,chromatin silencing; GO:0042742,defense response to bacterium; GO:0009266,response to temperature stimulus	PF00125.24:Core histone H2A/H2B/H3/H4
gene-LOC110108332	11.86	8.63	8.34	0	0.04	0.09	252	187	181	0	1	2	-7.59384	4.3909e-16	2.27891e-14	down	NW_018296322.1	7070	8675	-	LOC110108332	--	K16040 trans-resveratrol di-O-methyltransferase [EC:2.1.1.240] | (RefSeq) trans-resveratrol di-O-methyltransferase-like (A)	ko00945: Stilbenoid, diarylheptanoid and gingerol biosynthesis	trans-resveratrol di-O-methyltransferase-like [Dendrobium catenatum]	RecName: Full=Trans-resveratrol di-O-methyltransferase; EC=2.1.1.240; AltName: Full=Resveratrol O-methyltransferase; Short=ROMT; Short=VvROMT;	SubName: Full=Trans-resveratrol di-O-methyltransferase {ECO:0000313|EMBL:PKU68357.1};	Hydroxyindole-O-methyltransferase and related SAM-dependent methyltransferases	GO:0008171,O-methyltransferase activity; GO:0046983,protein dimerization activity; GO:0102303,resveratrol 3,5-O-dimethyltransferase activity; GO:0008757,S-adenosylmethionine-dependent methyltransferase activity; GO:0019438,aromatic compound biosynthetic process	PF00891.18:O-methyltransferase domain
gene-LOC110111510	0.11	0	0	34.39	10.62	88.14	2	0	0	720	213	1618	10.4536	4.70616e-16	2.43703e-14	up	NW_018303494.1	12313	14700	-	LOC110111510	--	K23947 2-oxoglutarate-dependent dioxygenase [EC:1.14.11.-] | (RefSeq) 2-oxoglutarate-dependent dioxygenase DAO-like (A)	ko00380: Tryptophan metabolism	probable 2-oxoglutarate-dependent dioxygenase AOP1.2 isoform X2 [Dendrobium catenatum]	RecName: Full=Probable 2-oxoglutarate-dependent dioxygenase AOP1.2; EC=1.14.11.-;	SubName: Full=Gibberellin 2-beta-dioxygenase 2 {ECO:0000313|EMBL:PKU74829.1};	Iron/ascorbate family oxidoreductases	GO:0051213,dioxygenase activity; GO:0046872,metal ion binding	PF03171.20:2OG-Fe(II) oxygenase superfamily
novel.6752	4.49921	4.56613	1.98086	41.9903	32.4212	25.3441	98	102	45	1031	768	552	3.32696	5.047e-16	2.60766e-14	up	NW_018300632.1	212	580	+	--	--	--	--	hypothetical protein MA16_Dca028627 [Dendrobium catenatum]	RecName: Full=WAT1-related protein At3g45870;	SubName: Full=Uncharacterized protein {ECO:0000313|EMBL:PKU60164.1};	--	GO:0016021,integral component of membrane; GO:0005886,plasma membrane; GO:0022857,transmembrane transporter activity	--
gene-LOC110116289	0	0	0	8.3	4.26	5.16	0	0	0	356	175	194	10.423	5.24112e-16	2.70188e-14	up	NW_018262430.1	4720	97263	+	LOC110116289	--	K01537 Ca2+-transporting ATPase [EC:3.6.3.8] | (RefSeq) calcium-transporting ATPase 10, plasma membrane-type-like (A)	--	putative calcium-transporting ATPase 7, plasma membrane-type [Dendrobium catenatum]	RecName: Full=Calcium-transporting ATPase 7, plasma membrane-type {ECO:0000305}; Short=OsACA7 {ECO:0000303|PubMed:24286292}; EC=3.6.3.8 {ECO:0000305}; AltName: Full=Ca(2+)-ATPase isoform 7 {ECO:0000305};	SubName: Full=Uncharacterized protein {ECO:0000313|EMBL:KDO47130.1}; Flags: Fragment;	Calcium transporting ATPase	GO:0000139,Golgi membrane; GO:0016021,integral component of membrane; GO:0005524,ATP binding; GO:0005388,calcium-transporting ATPase activity; GO:0005516,calmodulin binding; GO:0046872,metal ion binding	PF00122.20:E1-E2 ATPase
gene-LOC110113593	344.74	398.02	322.42	1141.96	1617.07	1168.88	7340	8644	7017	27598	37431	24767	2.04089	5.26399e-16	2.7076e-14	up	NW_018309043.1	143868	145184	-	LOC110113593	--	--	--	DNA damage-repair/toleration protein DRT102 [Dendrobium catenatum]	RecName: Full=DNA damage-repair/toleration protein DRT102;	SubName: Full=DNA-damage-repair/toleration protein DRT102 {ECO:0000313|EMBL:PKU65182.1};	--	GO:0005737,cytoplasm; GO:0005829,cytosol; GO:0005634,nucleus; GO:0016853,isomerase activity; GO:0005975,carbohydrate metabolic process; GO:0006281,DNA repair; GO:0009409,response to cold	PF02502.18:Ribose/Galactose Isomerase
gene-LOC110110537	17.04	37.03	29.68	352.91	166.22	329.36	305	676	543	7169	3234	5866	3.46341	6.00077e-16	3.07968e-14	up	NW_018300939.1	1468450	1471087	+	LOC110110537	--	K09874 aquaporin NIP | (RefSeq) aquaporin NIP2-1-like (A)	--	aquaporin NIP2-1-like [Dendrobium catenatum]	RecName: Full=Aquaporin NIP2-1; AltName: Full=NOD26-like intrinsic protein 2-1; AltName: Full=ZmNIP2-1; AltName: Full=ZmNIP2;1;	SubName: Full=Aquaporin NIP2-1 {ECO:0000313|EMBL:PKU73867.1};	Aquaporin (major intrinsic protein family)	GO:0016021,integral component of membrane; GO:0015267,channel activity; GO:0015840,urea transport	PF00230.20:Major intrinsic protein
gene-LOC110103564	2.12	1.62	1.83	14.61	14.03	8.51	59	46	52	462	425	236	2.91259	6.02916e-16	3.08736e-14	up	NW_018254079.1	363596	371535	-	LOC110103564	--	--	--	protein LATE FLOWERING-like isoform X2 [Dendrobium catenatum]	RecName: Full=Protein LATE FLOWERING {ECO:0000303|PubMed:21771123};	SubName: Full=Zinc finger protein 7 {ECO:0000313|EMBL:PKU73276.1};	--	GO:0005634,nucleus; GO:0003700,DNA-binding transcription factor activity; GO:0046872,metal ion binding; GO:0003676,nucleic acid binding; GO:0009908,flower development; GO:0009910,negative regulation of flower development; GO:0048579,negative regulation of long-day photoperiodism, flowering; GO:0042752,regulation of circadian rhythm; GO:0006355,regulation of transcription, DNA-templated; GO:000635…	PF13912.6:C2H2-type zinc finger
novel.5063	0	0	0	7.84167	7.56761	7.9362	0	0	0	204	190	183	10.1119	6.18133e-16	3.15825e-14	up	NW_018288261.1	655960	656322	.	--	--	K03686 molecular chaperone DnaJ | (RefSeq) uncharacterized protein LOC107900121 (A)	--	RNA-directed DNA polymerase [Dendrobium catenatum]	RecName: Full=RNA-directed DNA polymerase homolog; EC=2.7.7.48; AltName: Full=Reverse transcriptase homolog;	SubName: Full=RNA-directed DNA polymerase {ECO:0000313|EMBL:PKU60330.1};	FOG: Transposon-encoded proteins with TYA, reverse transcriptase, integrase domains in various combinations	GO:0005739,mitochondrion; GO:0003968,RNA-directed 5'-3' RNA polymerase activity; GO:0003964,RNA-directed DNA polymerase activity	PF00078.27:Reverse transcriptase (RNA-dependent DNA polymerase)
gene-LOC110107381	5.6	3.4	5.55	0.28	0.17	0.37	215	133	218	12	7	14	-4.00333	6.22443e-16	3.17322e-14	down	NW_018293767.1	584490	592504	+	LOC110107381	--	K15333 tRNA guanosine-2'-O-methyltransferase [EC:2.1.1.34] | (RefSeq) uncharacterized protein LOC104224633 (A)	--	subtilisin-like protease SBT5.3 [Dendrobium catenatum]	RecName: Full=Subtilisin-like protease SBT5.3; EC=3.4.21.-; AltName: Full=Auxin-induced in root cultures protein 3; AltName: Full=Subtilase subfamily 5 member 3; Short=AtSBT5.3; AltName: Full=Subtilisin-like protease AIR3; Flags: Precursor;	SubName: Full=Subtilisin-like protease {ECO:0000313|EMBL:PKU74466.1};	--	GO:0005618,cell wall; GO:0005576,extracellular region; GO:0004252,serine-type endopeptidase activity; GO:0010102,lateral root morphogenesis; GO:0009733,response to auxin	PF00082.22:Subtilase family
novel.3693	0	0	0.29329	12.3007	14.1758	14.1969	0	0	4	178	198	182	7.20973	6.29674e-16	3.2005e-14	up	NW_018279519.1	164749	165727	-	--	--	--	--	--	--	--	--	--	--
novel.6782	5.09086	7.11663	4.55455	0	0	0	222	318	204	0	0	0	-10.3288	6.30578e-16	3.2005e-14	down	NW_018300778.1	177240	177929	.	--	--	--	--	Putative ribonuclease H protein [Dendrobium catenatum]	--	SubName: Full=Ribonuclease H protein {ECO:0000313|EMBL:PKU64842.1};	FOG: Reverse transcriptase	--	--
gene-LOC110098745	4.97	4.05	4.04	21.68	17.21	22.78	59	49	49	292	222	269	2.40355	6.43331e-16	3.25803e-14	up	NW_018272380.1	167	3475	+	LOC110098745	--	--	--	--	--	--	--	--	--
gene-LOC110113293	14.01	16.69	11.65	0	0.21	0.08	186	226	158	0	3	1	-7.07542	6.58042e-16	3.32521e-14	down	NW_018308766.1	702254	706650	-	LOC110113293	--	K19784 chromate reductase, NAD(P)H dehydrogenase (quinone) | (RefSeq) NADPH:quinone oxidoreductase-like (A)	--	NADPH:quinone oxidoreductase-like [Dendrobium catenatum]	RecName: Full=NADPH:quinone oxidoreductase; EC=1.6.5.2;	SubName: Full=NADPH:quinone oxidoreductase {ECO:0000313|EMBL:PKU73541.1};	Predicted flavoprotein	GO:0009507,chloroplast; GO:0009570,chloroplast stroma; GO:0005829,cytosol; GO:0005886,plasma membrane; GO:0010181,FMN binding; GO:0052873,FMN reductase (NADPH) activity; GO:0003955,NAD(P)H dehydrogenase (quinone) activity; GO:0042742,defense response to bacterium; GO:0009735,response to cytokinin; GO:0009651,response to salt stress	PF03358.15:NADPH-dependent FMN reductase
novel.4806	2.6564	2.40269	2.17757	16.1301	19.4757	37.9319	49	46	42	336	392	702	3.49022	6.79054e-16	3.41524e-14	up	NW_018286837.1	2	293	.	--	--	--	--	--	--	--	--	--	--
gene-LOC110114021	61.97	44.65	47.26	111.12	108.81	128.38	1637	1203	1276	3332	3125	3375	1.34994	6.79329e-16	3.41524e-14	up	NW_018310722.1	236366	269758	+	LOC110114021	--	K21625 cyclin-D-binding Myb-like transcription factor 1 | (RefSeq) uncharacterized LOC107805828 (A)	--	RNA polymerase I termination factor-like isoform X1 [Dendrobium catenatum]	--	SubName: Full=Uncharacterized protein {ECO:0000313|EMBL:PKA60327.1};	RNA polymerase I termination factor, Myb superfamily	--	PF00249.31:Myb-like DNA-binding domain
novel.8598	56.9585	40.0716	50.506	14.3902	17.3247	15.4102	6796	4894	6188	1940	2254	1844	-1.47296	6.80316e-16	3.41524e-14	down	NW_018312354.1	15449	34205	-	--	--	K10956 protein transport protein SEC61 subunit alpha | (RefSeq) preprotein translocase subunit SCY1, chloroplastic-like (A)	ko03060: Protein export; ko04141: Protein processing in endoplasmic reticulum; ko04145: Phagosome	preprotein translocase subunit SECY, chloroplastic, partial [Dendrobium catenatum]	RecName: Full=Preprotein translocase subunit SCY1, chloroplastic; AltName: Full=CpSecY; Flags: Precursor;	SubName: Full=Preprotein translocase subunit SCY1, chloroplastic {ECO:0000313|EMBL:PKU76397.1};	--	GO:0009507,chloroplast; GO:0009535,chloroplast thylakoid membrane; GO:0016021,integral component of membrane; GO:0015031,protein transport; GO:0010027,thylakoid membrane organization	PF00344.20:SecY translocase
novel.8778	0.088212	0.17234	0.137446	3.66027	2.09268	2.26312	6	10	8	235	130	129	4.41848	7.20852e-16	3.61086e-14	up	NW_018313192.1	1	898	.	--	--	K03942 NADH dehydrogenase (ubiquinone) flavoprotein 1 [EC:1.6.5.3 1.6.99.3] | (RefSeq) NADH dehydrogenase [ubiquinone] flavoprotein 1, mitochondrial-like (A)	ko00190: Oxidative phosphorylation	uncharacterized protein LOC110094525 [Dendrobium catenatum]	--	SubName: Full=1-phosphatidylinositol-3-phosphate 5-kinase {ECO:0000313|EMBL:PKU67250.1};	--	--	PF03732.17:Retrotransposon gag protein
gene-LOC110105473	7.45	4.5	6.04	0.47	0.23	0.35	211	130	175	15	7	10	-3.92373	7.62428e-16	3.81082e-14	down	NW_018288055.1	671520	673476	-	LOC110105473	--	--	--	patatin-like protein 3 [Dendrobium catenatum]	RecName: Full=Patatin-like protein 3; Short=OsPLP3; EC=3.1.1.-;	SubName: Full=Patatin group A-3 {ECO:0000313|EMBL:PKU79220.1};	Ca2+-independent phospholipase A2	GO:0016787,hydrolase activity; GO:0006952,defense response; GO:0016042,lipid catabolic process	PF01734.22:Patatin-like phospholipase
gene-LOC110112569	1.21	0.94	1.18	7.14	9.41	8.6	24	19	24	161	203	170	3.08606	7.64979e-16	3.81527e-14	up	NW_018306256.1	951169	967147	-	LOC110112569	--	--	--	uncharacterized protein LOC110112569 [Dendrobium catenatum]	--	SubName: Full=Uncharacterized protein {ECO:0000313|EMBL:PKA60499.1};	--	--	PF13266.6:Protein of unknown function (DUF4057)
gene-LOC110113463	0.11	0	0.05	32.54	6.21	22.03	2	0	1	679	124	403	8.72977	8.60777e-16	4.28376e-14	up	NW_018308826.1	1879	3999	+	LOC110113463	--	K20716 mitogen-activated protein kinase kinase kinase 17/18 | (RefSeq) mitogen-activated protein kinase kinase kinase 17-like (A)	ko04016: MAPK signaling pathway - plant	mitogen-activated protein kinase kinase kinase ANP1-like, partial [Dendrobium catenatum]	RecName: Full=Mitogen-activated protein kinase kinase kinase 17 {ECO:0000303|PubMed:25720833}; EC=2.7.11.25 {ECO:0000250|UniProtKB:Q9ZVP5, ECO:0000255|PROSITE-ProRule:PRU00159};	SubName: Full=Mitogen-activated protein kinase kinase kinase 2 {ECO:0000313|EMBL:PKU61895.1};	MEKK and related serine/threonine protein kinases	GO:0005737,cytoplasm; GO:0005634,nucleus; GO:0005524,ATP binding; GO:0004709,MAP kinase kinase kinase activity; GO:0004674,protein serine/threonine kinase activity; GO:0004702,NA; GO:0009738,abscisic acid-activated signaling pathway; GO:0032147,activation of protein kinase activity; GO:0007346,regulation of mitotic cell cycle; GO:0009737,response to abscisic acid; GO:0006970,response to osmotic s…	PF00069.25:Protein kinase domain
gene-LOC110094693	9.3	7.56	8.78	22.22	21.87	19.4	368	305	355	998	941	764	1.47628	8.65597e-16	4.29845e-14	up	NW_018262598.1	813237	832255	+	LOC110094693	--	K14510 serine/threonine-protein kinase CTR1 [EC:2.7.11.1] | (RefSeq) serine/threonine-protein kinase CTR1 (A)	ko04016: MAPK signaling pathway - plant; ko04075: Plant hormone signal transduction	serine/threonine-protein kinase STY46-like isoform X1 [Dendrobium catenatum]	RecName: Full=Serine/threonine-protein kinase CTR1 {ECO:0000303|PubMed:8431946}; EC=2.7.11.1 {ECO:0000305}; AltName: Full=Protein CONSTITUTIVE TRIPLE RESPONSE1 {ECO:0000303|PubMed:8431946};	SubName: Full=serine/threonine-protein kinase EDR1 isoform X1 {ECO:0000313|RefSeq:XP_010255506.1};	Tyrosine kinase specific for activated (GTP-bound) p21cdc42Hs	GO:0005789,endoplasmic reticulum membrane; GO:0005524,ATP binding; GO:0004674,protein serine/threonine kinase activity; GO:0004712,protein serine/threonine/tyrosine kinase activity; GO:0004871,NA; GO:0071281,cellular response to iron ion; GO:0009873,ethylene-activated signaling pathway; GO:0009686,gibberellin biosynthetic process; GO:0010105,negative regulation of ethylene-activated signaling pat…	PF07714.17:Protein tyrosine kinase
gene-LOC110103191	13.33	14.43	16.14	2.95	1.83	2.06	449	496	556	113	67	69	-2.52768	8.80226e-16	4.36167e-14	down	NW_018283449.1	195301	199709	+	LOC110103191	--	--	--	probable polyamine transporter At3g13620 [Dendrobium catenatum]	RecName: Full=Probable polyamine transporter At3g13620;	SubName: Full=Putative polyamine transporter {ECO:0000313|EMBL:PKU64841.1};	Amino acid transporters	GO:0005887,integral component of plasma membrane; GO:0015171,amino acid transmembrane transporter activity; GO:0015297,antiporter activity; GO:0015203,polyamine transmembrane transporter activity; GO:0015293,symporter activity; GO:0015846,polyamine transport	PF13520.6:Amino acid permease
gene-LOC110097384	0.22	0.35	0.21	15.14	7.34	8.67	3	5	3	239	111	120	5.47071	8.84787e-16	4.37484e-14	up	NW_018269477.1	54425	73515	-	LOC110097384	--	--	--	uncharacterized protein LOC110097384 [Dendrobium catenatum]	--	SubName: Full=Uncharacterized protein {ECO:0000313|EMBL:PKU61052.1};	--	--	--
gene-LOC110111929	11.21	14.02	8.64	0.19	0.45	0.04	254	324	200	5	11	1	-5.45147	9.52766e-16	4.70086e-14	down	NW_018304008.1	307	2019	-	LOC110111929	--	K02218 casein kinase 1 [EC:2.7.11.1] | (RefSeq) uncharacterized protein LOC8069780 (A)	--	uncharacterized protein LOC110111929 [Dendrobium catenatum]	RecName: Full=Protein ALP1-like {ECO:0000305}; EC=3.1.-.-;	SubName: Full=Uncharacterized protein {ECO:0000313|EMBL:PKU62491.1};	Predicted transposase	GO:0005634,nucleus; GO:0046872,metal ion binding; GO:0004518,nuclease activity	PF13359.6:DDE superfamily endonuclease
gene-LOC110098499	45.55	24.58	40.95	1.97	3.61	4.49	754	415	693	37	65	74	-3.28544	9.64889e-16	4.75048e-14	down	NW_018272287.1	275181	276294	+	LOC110098499	--	--	--	uncharacterized protein At4g22758-like [Dendrobium catenatum]	RecName: Full=Uncharacterized protein At4g22758;	SubName: Full=Uncharacterized protein {ECO:0000313|EMBL:PKU71280.1};	FOG: PPR repeat	--	--
gene-LOC110106769	5.17	2.42	4.84	0.04	0.04	0.14	228	109	218	2	2	6	-5.67889	1.00582e-15	4.94139e-14	down	NW_018292752.1	297658	309394	-	LOC110106769	--	K22048 mechanosensitive ion channel protein 4/5/6/7/8/9/10 | (RefSeq) mechanosensitive ion channel protein 10-like isoform X1 (A)	--	mechanosensitive ion channel protein 10-like isoform X1 [Dendrobium catenatum]	RecName: Full=Mechanosensitive ion channel protein 10; AltName: Full=Mechanosensitive channel of small conductance-like 10; AltName: Full=MscS-Like protein 10; Short=AtMSL10;	SubName: Full=Mechanosensitive ion channel protein 10 {ECO:0000313|EMBL:PKU67683.1};	Predicted mechanosensitive ion channel	GO:0016021,integral component of membrane; GO:0005886,plasma membrane; GO:0008381,mechanosensitive ion channel activity; GO:0006820,anion transport; GO:0050982,detection of mechanical stimulus; GO:0010150,leaf senescence; GO:0097468,programmed cell death in response to reactive oxygen species	PF00924.18:Mechanosensitive ion channel
gene-LOC110116103	155.61	81.78	137.83	1425.06	718.13	623.17	5527	2963	5004	57452	27730	22027	3.06096	1.0246e-15	5.02295e-14	up	NW_018314775.1	95733	109257	-	LOC110116103	--	K03875 F-box and leucine-rich repeat protein 1 (S-phase kinase-associated protein 2) | (RefSeq) F-box protein SKP2A-like isoform X1 (A)	ko04120: Ubiquitin mediated proteolysis	F-box protein SKP2A-like isoform X1 [Dendrobium catenatum]	RecName: Full=F-box protein SKP2A; AltName: Full=FBL5-like protein; Short=AtFBL5; AltName: Full=SKP2-like protein 1; Short=AtSKP2;1;	SubName: Full=F-box protein SKP2A {ECO:0000313|EMBL:API65115.1};	Leucine rich repeat proteins, some proteins contain F-box	GO:0005634,nucleus; GO:0019005,SCF ubiquitin ligase complex; GO:0004842,ubiquitin-protein transferase activity; GO:0009734,auxin-activated signaling pathway; GO:0071365,cellular response to auxin stimulus; GO:0010311,lateral root formation; GO:0051781,positive regulation of cell division; GO:0016567,protein ubiquitination; GO:0031146,SCF-dependent proteasomal ubiquitin-dependent protein catabolic…	PF13516.6:Leucine Rich repeat
gene-LOC110097686	101.54	75.21	115.67	22.29	27.09	23.16	3375	2550	3930	841	979	766	-1.84095	1.04786e-15	5.12602e-14	down	NW_018270251.1	301802	306611	-	LOC110097686	--	K14485 transport inhibitor response 1 | (RefSeq) protein TRANSPORT INHIBITOR RESPONSE 1-like (A)	ko04075: Plant hormone signal transduction	protein TRANSPORT INHIBITOR RESPONSE 1-like [Dendrobium catenatum]	RecName: Full=Protein TRANSPORT INHIBITOR RESPONSE 1; AltName: Full=Weak ethylene-insensitive protein 1;	SubName: Full=Protein TRANSPORT INHIBITOR RESPONSE 1 {ECO:0000313|EMBL:PKU66079.1};	Leucine rich repeat proteins, some proteins contain F-box	GO:0005634,nucleus; GO:0019005,SCF ubiquitin ligase complex; GO:0010011,auxin binding; GO:0038198,auxin receptor activity; GO:0000822,inositol hexakisphosphate binding; GO:0004842,ubiquitin-protein transferase activity; GO:0009734,auxin-activated signaling pathway; GO:0007049,cell cycle; GO:0016036,cellular response to phosphate starvation; GO:0006952,defense response; GO:0009873,ethylene-activat…	PF18791.1:Transport inhibitor response 1 protein domain
gene-LOC110110421	0	0	0	9.09	5.94	5.12	0	0	0	310	194	153	10.2808	1.11357e-15	5.43594e-14	up	NW_018300862.1	155163	171986	+	LOC110110421	--	--	--	uncharacterized protein LOC110110421 isoform X1 [Dendrobium catenatum]	--	SubName: Full=Uncharacterized protein {ECO:0000313|EMBL:PKU84924.1};	--	--	PF14761.6:Hermansky-Pudlak syndrome 3
gene-LOC110103667	106.24	70.92	93.2	23.22	27.35	23.04	1733	1180	1554	430	485	374	-1.70064	1.13252e-15	5.51672e-14	down	NW_018284520.1	5	1013	+	LOC110103667	--	--	--	uncharacterized protein LOC110103667, partial [Dendrobium catenatum]	--	SubName: Full=Uncharacterized protein {ECO:0000313|EMBL:PKU59288.1};	--	--	PF04819.12:Family of unknown function (DUF716)
novel.5744	11.7481	6.59915	13.929	0	0	0	268	154	326	0	0	0	-10.3089	1.17438e-15	5.70852e-14	down	NW_018292963.1	451745	452105	.	--	--	K03549 KUP system potassium uptake protein | (RefSeq) potassium transporter 6-like (A)	--	potassium transporter 6-like [Dendrobium catenatum]	RecName: Full=Potassium transporter 2; Short=AtKT2; Short=AtKUP2; Short=AtPOT2;	SubName: Full=Potassium transporter 6 {ECO:0000313|EMBL:PKU76032.1};	--	GO:0016021,integral component of membrane; GO:0005886,plasma membrane; GO:0015079,potassium ion transmembrane transporter activity	PF02705.16:K+ potassium transporter
gene-LOC110094420	73.59	42.87	95.47	7.63	9.75	9.44	1104	656	1464	130	159	141	-2.80774	1.17723e-15	5.7103e-14	down	NW_018324178.1	3123	17212	+	LOC110094420	--	K20457 dihydrofolate synthase [EC:6.3.2.12] | (RefSeq) dihydrofolate synthetase (A)	ko00790: Folate biosynthesis	dihydrofolate synthetase, partial [Dendrobium catenatum]	RecName: Full=Dihydrofolate synthetase {ECO:0000303|PubMed:11752472}; Short=AtDFA {ECO:0000303|PubMed:11752472}; EC=6.3.2.12 {ECO:0000269|PubMed:11752472}; AltName: Full=Protein GLOBULAR ARREST 1 {ECO:0000303|PubMed:12535338}; Flags: Precursor;	SubName: Full=dihydrofolate synthetase isoform X5 {ECO:0000313|RefSeq:XP_008783816.1};	Folylpolyglutamate synthase	GO:0005759,mitochondrial matrix; GO:0005524,ATP binding; GO:0008841,dihydrofolate synthase activity; GO:0046872,metal ion binding; GO:0009793,embryo development ending in seed dormancy; GO:0006730,one-carbon metabolic process; GO:0046654,tetrahydrofolate biosynthetic process	PF08245.12:Mur ligase middle domain
novel.7205	30.0865	31.5679	22.6382	1.94595	3.91387	2.57957	466	500	360	34	66	41	-3.14716	1.19978e-15	5.80744e-14	down	NW_018303433.1	174804	175048	.	--	--	K13126 polyadenylate-binding protein | (RefSeq) polyadenylate-binding protein 2-like (A)	ko03013: RNA transport; ko03015: mRNA surveillance pathway; ko03018: RNA degradation	Polyadenylate-binding protein 2 [Dendrobium catenatum]	RecName: Full=Polyadenylate-binding protein 2; Short=PABP-2; Short=Poly(A)-binding protein 2;	SubName: Full=Polyadenylate-binding protein 2 {ECO:0000313|EMBL:PKU60460.1};	Polyadenylate-binding protein (RRM superfamily)	GO:0005829,cytosol; GO:0005634,nucleus; GO:0003729,mRNA binding; GO:0003743,translation initiation factor activity; GO:0000184,nuclear-transcribed mRNA catabolic process, nonsense-mediated decay; GO:1900151,regulation of nuclear-transcribed mRNA catabolic process, deadenylation-dependent decay; GO:0060211,regulation of nuclear-transcribed mRNA poly(A) tail shortening; GO:0006446,regulation of tra…	PF00076.22:RNA recognition motif. (a.k.a. RRM, RBD, or RNP domain)
novel.700	17.8274	15.4804	13.8424	0	0	0.106426	326	290	260	0	0	2	-8.68597	1.26829e-15	6.12615e-14	down	NW_018259637.1	118	406	.	--	--	--	--	--	--	--	--	--	--
gene-LOC110097062	54.76	43.22	36.45	12.23	9.19	9.9	1211	975	824	307	221	218	-1.93202	1.32505e-15	6.38689e-14	down	NW_018269041.1	445742	459353	-	LOC110097062	--	--	--	uncharacterized protein LOC110097062 [Dendrobium catenatum]	--	SubName: Full=Uncharacterized protein {ECO:0000313|EMBL:PKA54702.1};	--	--	--
gene-LOC110110525	7.31	4.66	5.48	16.01	19.7	20.78	378	246	290	940	1108	1070	1.87155	1.33288e-15	6.4112e-14	up	NW_018300939.1	670426	688553	+	LOC110110525	--	K17604 zinc finger SWIM domain-containing protein 3 | (RefSeq) protein FAR1-RELATED SEQUENCE 5-like isoform X1 (A)	--	protein FAR1-RELATED SEQUENCE 5-like isoform X1 [Dendrobium catenatum]	RecName: Full=Protein FAR1-RELATED SEQUENCE 5;	SubName: Full=Protein FAR1-RELATED SEQUENCE 5 {ECO:0000313|EMBL:PKU73825.1};	--	GO:0005634,nucleus; GO:0008270,zinc ion binding; GO:0006355,regulation of transcription, DNA-templated	PF03101.15:FAR1 DNA-binding domain
novel.1519	0	0	0	1.70813	1.44231	2.09609	0	0	0	197	161	215	10.1067	1.34748e-15	6.4679e-14	up	NW_018264937.1	23320	24935	.	--	--	K17604 zinc finger SWIM domain-containing protein 3 | (RefSeq) protein FAR1-RELATED SEQUENCE 5-like (A)	--	protein FAR1-RELATED SEQUENCE 5-like [Dendrobium catenatum]	RecName: Full=Protein FAR1-RELATED SEQUENCE 5;	SubName: Full=Protein FAR1-RELATED SEQUENCE 9 {ECO:0000313|EMBL:PKU80883.1};	--	GO:0005634,nucleus; GO:0008270,zinc ion binding; GO:0006355,regulation of transcription, DNA-templated	--
gene-LOC110094243	0	0	0	37.02	46.56	11	0	0	0	430	518	112	10.9694	1.37378e-15	6.5804e-14	up	NW_018323713.1	84077	84709	+	LOC110094243	--	--	--	uncharacterized protein LOC110094243 [Dendrobium catenatum]	--	SubName: Full=Uncharacterized protein {ECO:0000313|EMBL:PKU82298.1};	--	--	PF05553.11:Cotton fibre expressed protein
gene-LOC110111266	5.78	5.99	3.54	52.24	23.68	36.33	241	255	151	2473	1074	1508	3.02761	1.4138e-15	6.75802e-14	up	NW_018303454.1	556635	563505	+	LOC110111266	--	--	--	oligopeptide transporter 1-like [Dendrobium catenatum]	RecName: Full=Oligopeptide transporter 1; Short=AtOPT1;	SubName: Full=Oligopeptide transporter 5 {ECO:0000313|EMBL:PKA55841.1};	Sexual differentiation process protein ISP4	GO:0005887,integral component of plasma membrane; GO:0016020,membrane; GO:0035673,oligopeptide transmembrane transporter activity; GO:0015031,protein transport	PF03169.15:OPT oligopeptide transporter protein
novel.5727	0	0	0	4.34924	1.64008	1.4189	0	0	0	562	205	163	10.763	1.45095e-15	6.92119e-14	up	NW_018292924.1	845	3507	-	--	--	--	--	--	--	--	--	--	--
novel.6057	0	0	0	4.25798	7.22766	5.38297	0	0	0	166	272	186	10.2332	1.46772e-15	6.98669e-14	up	NW_018295067.1	2	632	-	--	--	K04121 ent-kaurene synthase [EC:4.2.3.19] | (RefSeq) ent-kaur-16-ene synthase, chloroplastic (A)	ko00904: Diterpenoid biosynthesis	S-linalool synthase [Dendrobium catenatum]	RecName: Full=(13E)-labda-7,13-dien-15-ol synthase; Short=SmCPSKSL1; EC=3.1.7.10; AltName: Full=Labda-7,13E-dien-15-ol-producing bifunctional diterpene synthase; AltName: Full=Terpene synthase 7; Short=SmTPS7;	SubName: Full=S-linalool synthase {ECO:0000313|EMBL:PKU64265.1};	--	GO:0102305,(13E)-labda-7,13-dien-15-ol synthase activity; GO:0000287,magnesium ion binding; GO:0010333,terpene synthase activity; GO:0016114,terpenoid biosynthetic process	--
novel.1781	0	0	0	1.97985	1.20153	1.67036	0	0	0	255	150	191	10.1508	1.51586e-15	7.20096e-14	up	NW_018267234.1	184980	186784	-	--	--	--	--	--	--	--	--	--	--
novel.6364	0	0	0	13.7096	11.4122	11.1	0	0	0	219	176	157	10.0413	1.55188e-15	7.35689e-14	up	NW_018297204.1	662	884	.	--	--	--	--	--	--	--	--	--	--
gene-LOC110108995	5.15	2.96	3.44	54.71	38.71	184.74	63	37	43	760	515	2250	4.75754	1.6054e-15	7.59491e-14	up	NW_018297654.1	999472	1003312	+	LOC110108995	--	K02883 large subunit ribosomal protein L18e | (RefSeq) 60S ribosomal protein L18-2 (A)	ko03010: Ribosome	60S ribosomal protein L18-2 [Dendrobium catenatum]	RecName: Full=60S ribosomal protein L18-2;	SubName: Full=60S ribosomal protein L18-2 {ECO:0000313|EMBL:PKU61583.1};	60s ribosomal protein L18	GO:0009507,chloroplast; GO:0022625,cytosolic large ribosomal subunit; GO:0015934,large ribosomal subunit; GO:0005886,plasma membrane; GO:0005774,vacuolar membrane; GO:0005773,vacuole; GO:0003723,RNA binding; GO:0003735,structural constituent of ribosome; GO:0006412,translation	PF17135.4:Ribosomal protein 60S L18 and 50S L18e
gene-LOC110103995	2.53	1.92	3.74	16.62	14.48	14.42	80	62	121	597	498	454	2.63825	1.62133e-15	7.65456e-14	up	NW_018285163.1	178875	188476	-	LOC110103995	--	--	--	uncharacterized protein LOC110103995 isoform X1 [Dendrobium catenatum]	--	SubName: Full=Uncharacterized protein {ECO:0000313|EMBL:PKU85802.1};	--	--	--
gene-LOC110107296	12.63	18.65	13.77	67.16	66.29	57.57	288	434	321	1739	1644	1307	2.23014	1.6941e-15	7.98169e-14	up	NW_018293065.1	218804	220477	-	LOC110107296	--	--	--	uncharacterized protein LOC110107296 [Dendrobium catenatum]	--	SubName: Full=Uncharacterized protein {ECO:0000313|EMBL:PKU64857.1};	--	--	PF04765.13:Protein of unknown function (DUF616)
gene-LOC110099083	29.79	29	27.95	5.46	6.48	7.72	562	558	539	117	133	145	-1.9825	1.70822e-15	8.03176e-14	down	NW_018272848.1	3075	28879	+	LOC110099083	--	K08341 GABA(A) receptor-associated protein | (RefSeq) autophagy-related protein 8f-like isoform X1 (A)	ko04136: Autophagy - other	autophagy-related protein 8f-like isoform X1 [Dendrobium catenatum]	RecName: Full=Autophagy-related protein 8f; AltName: Full=Autophagy-related ubiquitin-like modifier ATG8f; Short=AtAPG8f; Short=Protein autophagy 8f; Flags: Precursor;	RecName: Full=Autophagy-related protein {ECO:0000256|RuleBase:RU004384};	Microtubule-associated anchor protein involved in autophagy and membrane trafficking	GO:0000421,autophagosome membrane; GO:0031410,cytoplasmic vesicle; GO:0005874,microtubule; GO:0006914,autophagy; GO:0006995,cellular response to nitrogen starvation; GO:0015031,protein transport	PF02991.16:Autophagy protein Atg8 ubiquitin like
gene-LOC110105848	12.58	10.58	9.84	0	0	0	224	192	179	0	0	0	-9.98784	1.77306e-15	8.31963e-14	down	NW_018257372.1	716630	717920	-	LOC110105848	--	K23947 2-oxoglutarate-dependent dioxygenase [EC:1.14.11.-] | (RefSeq) 2-oxoglutarate-dependent dioxygenase DAO-like (A)	ko00380: Tryptophan metabolism	2-oxoglutarate-dependent dioxygenase DAO-like [Dendrobium catenatum]	RecName: Full=2-oxoglutarate-dependent dioxygenase DAO; EC=1.14.11.-; AltName: Full=Protein DIOXYGENASE FOR AUXIN OXIDATION;	SubName: Full=Gibberellin 2-beta-dioxygenase 8 {ECO:0000313|EMBL:PKU82814.1};	Iron/ascorbate family oxidoreductases	GO:0051213,dioxygenase activity; GO:0046872,metal ion binding; GO:0009852,auxin catabolic process	PF03171.20:2OG-Fe(II) oxygenase superfamily
gene-LOC110106547	38.82	36.52	34.39	8.55	5.98	9.44	740	710	670	185	124	179	-2.03781	1.7876e-15	8.37077e-14	down	NW_018290948.1	112335	138046	+	LOC110106547	--	K23344 DDRGK domain-containing protein 1 | (RefSeq) DDRGK domain-containing protein 1 (A)	--	DDRGK domain-containing protein 1 [Dendrobium catenatum]	RecName: Full=DDRGK domain-containing protein 1; Flags: Precursor;	SubName: Full=DDRGK domain-containing protein 1 {ECO:0000313|EMBL:PKA48687.1};	Uncharacterized conserved protein	GO:0005783,endoplasmic reticulum	PF09756.9:DDRGK domain
novel.5587	0	0	0	7.39623	4.47214	7.21492	0	0	0	244	142	211	10.1575	1.8826e-15	8.79769e-14	up	NW_018292749.1	25108	26260	-	--	--	K14769 U3 small nucleolar RNA-associated protein 11 | (RefSeq) probable U3 small nucleolar RNA-associated protein 11 (A)	--	PREDICTED: probable U3 small nucleolar RNA-associated protein 11 [Populus euphratica]	RecName: Full=Probable U3 small nucleolar RNA-associated protein 11; Short=U3 snoRNA-associated protein 11;	RecName: Full=U3 small nucleolar RNA-associated protein 11 {ECO:0000256|PIRNR:PIRNR015952}; Short=U3 snoRNA-associated protein 11 {ECO:0000256|PIRNR:PIRNR015952};	Uncharacterized conserved protein	GO:0005730,nucleolus; GO:0032040,small-subunit processome; GO:0009561,megagametogenesis; GO:0042274,ribosomal small subunit biogenesis; GO:0006364,rRNA processing	--
gene-LOC110100743	1	1.04	1.24	11.32	9.68	8.5	15	16	19	193	158	127	3.3281	1.94486e-15	9.07023e-14	up	--	--	--	--	--	--	--	--
novel.864	0	0	0	4.54161	4.04096	7.4924	0	0	0	188	162	276	10.2434	1.96796e-15	9.15937e-14	up	NW_018260137.1	113360	113939	.	--	--	--	--	uncharacterized protein LOC110037988 [Phalaenopsis equestris]	RecName: Full=Wound-induced protein 1;	SubName: Full=Wound-induced protein 1 {ECO:0000313|EMBL:PKA67244.1};	--	--	PF07107.11:Wound-induced protein WI12
gene-LOC110102127	10.37	8.8	10.51	0.26	0.54	0.22	141	122	146	4	8	3	-4.68434	1.99296e-15	9.25701e-14	down	NW_018281195.1	572282	580106	+	LOC110102127	--	--	--	remorin-like [Dendrobium catenatum]	RecName: Full=Remorin; AltName: Full=pp34;	SubName: Full=Remorin {ECO:0000313|EMBL:PKU80827.1};	--	GO:0005886,plasma membrane; GO:0048032,galacturonate binding; GO:0007267,cell-cell signaling	PF03763.13:Remorin, C-terminal region
novel.8726	6.03428	6.11761	4.84121	0.283517	0.697956	0.559051	453	470	373	25	57	43	-3.28015	2.042e-15	9.46565e-14	down	NW_018312702.1	134	1320	.	--	--	K19347 SUN domain-containing protein 1/2 | (RefSeq) LOW QUALITY PROTEIN: uncharacterized protein LOC106340299 (A)	--	hypothetical protein MA16_Dca028763 [Dendrobium catenatum]	--	SubName: Full=Uncharacterized protein {ECO:0000313|EMBL:PKU61515.1};	FOG: Transposon-encoded proteins with TYA, reverse transcriptase, integrase domains in various combinations	--	PF00665.26:Integrase core domain
gene-LOC110110288	17.43	46.16	12.17	0	0	0.04	426	1151	304	0	0	1	-10.7309	2.19412e-15	1.01504e-13	down	NW_018300842.1	532244	540638	-	LOC110110288	--	K22698 protein SEY1 [EC:3.6.5.-] | (RefSeq) protein ROOT HAIR DEFECTIVE 3-like (A)	--	protein ROOT HAIR DEFECTIVE 3-like [Dendrobium catenatum]	RecName: Full=Protein ROOT HAIR DEFECTIVE 3 homolog 1 {ECO:0000255|HAMAP-Rule:MF_03109}; EC=3.6.5.- {ECO:0000255|HAMAP-Rule:MF_03109}; AltName: Full=Protein SEY1 homolog 2 {ECO:0000255|HAMAP-Rule:MF_03109};	SubName: Full=Protein ROOT HAIR DEFECTIVE 3 {ECO:0000313|EMBL:PKU88010.1};	GTP-binding protein	GO:0005783,endoplasmic reticulum; GO:0005789,endoplasmic reticulum membrane; GO:0016021,integral component of membrane; GO:0005525,GTP binding; GO:0016787,hydrolase activity	PF05879.12:Root hair defective 3 GTP-binding protein (RHD3)
gene-LOC110104909	19.82	16.71	10.77	1.16	0.93	2.16	922	793	512	61	47	100	-3.31857	2.63925e-15	1.21851e-13	down	NW_018287732.1	318539	331976	+	LOC110104909	--	--	--	uncharacterized protein LOC110104909 [Dendrobium catenatum]	RecName: Full=F-box protein At2g16365;	SubName: Full=F-box protein {ECO:0000313|EMBL:PKU63319.1};	--	GO:0005634,nucleus; GO:0009658,chloroplast organization; GO:0048512,circadian behavior; GO:0045893,positive regulation of transcription, DNA-templated; GO:0010099,regulation of photomorphogenesis; GO:0080167,response to karrikin	--
gene-LOC110111442	18.64	13.04	20.71	0.92	1.36	0.33	516	368	586	29	41	9	-4.14102	2.67006e-15	1.23026e-13	down	NW_018303490.1	627901	630853	-	LOC110111442	--	K12741 heterogeneous nuclear ribonucleoprotein A1/A3 | (RefSeq) RNA-binding protein Musashi homolog 2 (A)	ko03040: Spliceosome	myb-related protein 2-like isoform X1 [Dendrobium catenatum]	RecName: Full=Myb-related protein 2 {ECO:0000303|PubMed:21255164}; AltName: Full=Myb family transcription factor PHL9 {ECO:0000305}; AltName: Full=Protein NITROGEN STARVATION RESPONSE 1 {ECO:0000303|PubMed:15592750}; Short=AtNSR1 {ECO:0000303|PubMed:15592750}; AltName: Full=Protein PHR1-LIKE 9 {ECO:0000305};	SubName: Full=Myb family transcription factor APL {ECO:0000313|EMBL:PKU66925.1};	--	GO:0005634,nucleus; GO:0003677,DNA binding; GO:0003700,DNA-binding transcription factor activity; GO:0006351,transcription, DNA-templated	PF14379.6:MYB-CC type transfactor, LHEQLE motif
gene-LOC110112416	42.73	76.1	83.6	3.94	4.22	7.42	382	694	764	40	41	66	-3.56933	2.75094e-15	1.26499e-13	down	NW_018306188.1	425247	426138	+	LOC110112416	--	--	--	uncharacterized protein LOC110112416 [Dendrobium catenatum]	--	SubName: Full=Predicted protein {ECO:0000313|EMBL:EEH50840.1}; Flags: Fragment;	--	--	--
novel.3589	0.277198	0.104146	0.04153	4.4514	3.33703	4.18097	14	6	2	236	171	197	4.88158	2.8008e-15	1.28535e-13	up	NW_018279096.1	1	743	.	--	--	--	--	hypothetical protein MA16_Dca019290 [Dendrobium catenatum]	--	SubName: Full=Uncharacterized protein {ECO:0000313|EMBL:PKU63481.1};	--	--	--
gene-LOC110098518	4.48	5.71	5.01	0.21	0.31	0.14	133	173	152	7	10	4	-4.37943	3.14416e-15	1.44005e-13	down	NW_018272292.1	56530	68701	-	LOC110098518	--	--	--	putative polyamine transporter [Dendrobium catenatum]	RecName: Full=Probable polyamine transporter At1g31830;	SubName: Full=Putative polyamine transporter {ECO:0000313|EMBL:PKU68039.1};	Amino acid transporters	GO:0005887,integral component of plasma membrane; GO:0015297,antiporter activity; GO:0015179,L-amino acid transmembrane transporter activity; GO:0015203,polyamine transmembrane transporter activity; GO:0015293,symporter activity; GO:0015846,polyamine transport	PF13520.6:Amino acid permease
novel.5641	0	0	0	3.05025	1.57795	1.57238	0	0	0	332	166	152	10.261	3.29507e-15	1.50617e-13	up	NW_018292796.1	177206	178729	-	--	--	--	--	--	--	--	--	--	--
novel.6876	1.43687	0.870336	0.938945	6.68341	16.3988	26.6419	78	49	52	408	964	1441	4.10556	3.34489e-15	1.52591e-13	up	NW_018300833.1	851330	856061	-	--	--	--	--	--	--	--	--	--	--
gene-LOC110114536	42.42	22.29	34.77	6.86	5.01	5.63	1067	572	894	196	137	141	-2.32572	3.35391e-15	1.52699e-13	down	NW_018312281.1	654364	657311	+	LOC110114536	--	K15015 solute carrier family 32 (vesicular inhibitory amino acid transporter) | (RefSeq) vacuolar amino acid transporter 1-like (A)	--	vacuolar amino acid transporter 1-like [Dendrobium catenatum]	RecName: Full=Amino acid transporter AVT1I {ECO:0000305}; Short=AtAvt1I {ECO:0000303|PubMed:27925655};	SubName: Full=Lysine histidine transporter-like 3 {ECO:0000313|EMBL:PKU85298.1};	Amino acid transporters	GO:0016021,integral component of membrane; GO:0005774,vacuolar membrane; GO:0015171,amino acid transmembrane transporter activity; GO:0003333,amino acid transmembrane transport	PF01490.18:Transmembrane amino acid transporter protein
novel.2275	0.218207	0.132908	0	6.51517	7.90185	4.8943	16	10	0	536	627	357	5.96567	3.38549e-15	1.53832e-13	up	NW_018270229.1	466504	467655	.	--	--	--	--	hypothetical protein MA16_Dca004015 [Dendrobium catenatum]	--	SubName: Full=Uncharacterized protein {ECO:0000313|EMBL:PKU81998.1};	--	--	PF05633.11:Protein BYPASS1-related
gene-LOC110094889	28.96	20.82	31.13	7.31	7.82	7.79	1987	1457	2183	569	583	532	-1.65029	3.3942e-15	1.53924e-13	down	NW_018263280.1	70583	117089	-	LOC110094889	--	K16276 zinc finger protein-like protein | (RefSeq) zinc finger protein BRUTUS-like (A)	--	zinc finger protein BRUTUS-like [Dendrobium catenatum]	RecName: Full=Zinc finger protein BRUTUS {ECO:0000303|PubMed:20675571}; AltName: Full=Protein EMBRYO DEFECTIVE 2454 {ECO:0000303|PubMed:20675571};	SubName: Full=RING finger and CHY zinc finger domain-containing protein 1 {ECO:0000313|EMBL:PKU66965.1};	Zn-finger protein	GO:0016021,integral component of membrane; GO:0005634,nucleus; GO:0005506,iron ion binding; GO:0016874,ligase activity; GO:0061630,ubiquitin protein ligase activity; GO:0008270,zinc ion binding; GO:0010106,cellular response to iron ion starvation; GO:0060586,multicellular organismal iron ion homeostasis; GO:0016567,protein ubiquitination	PF01814.23:Hemerythrin HHE cation binding domain
novel.3469	0	0	0	7.74342	6.33728	5.30999	0	0	0	226	178	138	10.0107	3.43831e-15	1.55617e-13	up	NW_018277420.1	5	1374	+	--	--	--	--	calmodulin-binding protein 60 B-like isoform X2 [Dendrobium catenatum]	RecName: Full=Calmodulin-binding protein 60 B {ECO:0000303|PubMed:11782485};	SubName: Full=Uncharacterized protein {ECO:0000313|EMBL:PKU69569.1};	--	GO:0005634,nucleus; GO:0005516,calmodulin binding; GO:0003677,DNA binding; GO:0006355,regulation of transcription, DNA-templated; GO:0006950,response to stress; GO:0006351,transcription, DNA-templated	--
gene-LOC110107628	0	0	0	7.96	5.15	9.66	0	0	0	218	135	232	10.1349	3.45706e-15	1.56158e-13	up	NW_018294861.1	204245	226887	+	LOC110107628	--	K19045 E3 ubiquitin-protein ligase BIG BROTHER and related proteins [EC:2.3.2.27] | (RefSeq) E3 ubiquitin ligase BIG BROTHER-related-like (A)	--	E3 ubiquitin ligase BIG BROTHER-related-like [Dendrobium catenatum]	RecName: Full=E3 ubiquitin ligase BIG BROTHER-related; Short=AtBBR; EC=2.3.2.27 {ECO:0000250|UniProtKB:Q8L649}; AltName: Full=RING-type E3 ubiquitin transferase BIG BROTHER-related {ECO:0000305};	SubName: Full=E3 ubiquitin ligase BIG BROTHER-related isoform X2 {ECO:0000313|RefSeq:XP_008789253.1};	FOG: Predicted E3 ubiquitin ligase	GO:0046872,metal ion binding; GO:0061630,ubiquitin protein ligase activity; GO:0004842,ubiquitin-protein transferase activity; GO:0043161,proteasome-mediated ubiquitin-dependent protein catabolic process; GO:0051865,protein autoubiquitination; GO:0016567,protein ubiquitination	PF13639.6:Ring finger domain
novel.4607	2.17936	2.29576	1.97792	0	0	0	189	204	176	0	0	0	-9.93161	3.67651e-15	1.65745e-13	down	NW_018285207.1	11764	13132	.	--	--	K04125 gibberellin 2-oxidase [EC:1.14.11.13] | (RefSeq) gibberellin 2-beta-dioxygenase 7 (A)	ko00904: Diterpenoid biosynthesis	uncharacterized protein LOC110097830 [Dendrobium catenatum]	RecName: Full=RNA-directed DNA polymerase homolog; EC=2.7.7.48; AltName: Full=Reverse transcriptase homolog;	SubName: Full=Putative mitochondrial protein {ECO:0000313|EMBL:PKU77049.1};	FOG: Transposon-encoded proteins with TYA, reverse transcriptase, integrase domains in various combinations	GO:0005739,mitochondrion; GO:0003968,RNA-directed 5'-3' RNA polymerase activity; GO:0003964,RNA-directed DNA polymerase activity	PF08284.11:Retroviral aspartyl protease
gene-LOC110110471	91.52	80.67	89.5	188.08	181.58	161.51	2675	2405	2674	6240	5770	4698	1.18577	3.70275e-15	1.66602e-13	up	NW_018300928.1	35149	49560	+	LOC110110471	--	K21444 poly(rC)-binding protein 3/4 | (RefSeq) flowering locus K homology domain-like (A)	--	flowering locus K homology domain-like [Dendrobium catenatum]	RecName: Full=Flowering locus K homology domain {ECO:0000303|PubMed:14593172}; Short=Flowering locus KH domain {ECO:0000303|PubMed:14593172};	SubName: Full=KH domain-containing protein {ECO:0000313|EMBL:PKU65492.1};	PolyC-binding proteins alphaCP-1 and related KH domain proteins	GO:0005737,cytoplasm; GO:0005634,nucleus; GO:0003723,RNA binding; GO:0009911,positive regulation of flower development; GO:0006355,regulation of transcription, DNA-templated; GO:0006351,transcription, DNA-templated	PF00013.29:KH domain
gene-LOC110098276	1.33	0.54	0.4	8.39	9.1	12.03	39	16	12	279	290	351	3.89894	3.81349e-15	1.7125e-13	up	NW_018270540.1	319598	323087	+	LOC110098276	--	K01765 inositol-1,3,4-trisphosphate 5/6-kinase [EC:2.7.1.159] | (RefSeq) inositol-tetrakisphosphate 1-kinase 6 (A)	ko00562: Inositol phosphate metabolism	serine/arginine repetitive matrix protein 2-like [Dendrobium catenatum]	--	SubName: Full=Uncharacterized protein {ECO:0000313|EMBL:PKU84651.1};	--	--	--
gene-LOC110104404	12.27	8.98	9.63	0.86	0.27	0.89	375	280	301	30	9	27	-3.77087	3.91216e-15	1.75338e-13	down	NW_018285656.1	569016	573057	+	LOC110104404	--	K21989 calcium permeable stress-gated cation channel | (RefSeq) CSC1-like protein RXW8 (A)	--	uncharacterized protein LOC110104404 isoform X1 [Dendrobium catenatum]	RecName: Full=Calmodulin-binding protein 60 A {ECO:0000303|PubMed:11782485};	SubName: Full=Uncharacterized protein {ECO:0000313|EMBL:PKU86771.1};	--	GO:0005634,nucleus; GO:0005516,calmodulin binding; GO:0003677,DNA binding; GO:1902478,negative regulation of defense response to bacterium, incompatible interaction; GO:0006355,regulation of transcription, DNA-templated; GO:0006950,response to stress; GO:0006351,transcription, DNA-templated	PF07887.11:Calmodulin binding protein-like
gene-LOC110108637	2.28	0.39	1.71	25.3	25.55	38.29	17	3	13	214	207	284	4.5391	4.11035e-15	1.83862e-13	up	NW_018296448.1	23686	24227	-	LOC110108637	--	--	--	--	--	--	--	--	--
novel.4365	0.11486	0.308494	0	8.36679	9.32212	8.86821	3	7	0	180	194	169	5.82981	4.13359e-15	1.84543e-13	up	NW_018283523.1	140001	140301	.	--	--	K10859 DNA oxidative demethylase [EC:1.14.11.33] | (RefSeq) alpha-ketoglutarate-dependent dioxygenase alkB homolog 3-like (A)	--	uncharacterized protein LOC110093468 [Dendrobium catenatum]	--	SubName: Full=Uncharacterized protein {ECO:0000313|EMBL:PKU60253.1};	FOG: Transposon-encoded proteins with TYA, reverse transcriptase, integrase domains in various combinations	--	PF13975.6:gag-polyprotein putative aspartyl protease
novel.9354	0	0	0	5.16485	2.17322	3.67148	0	0	0	321	130	202	10.2747	4.17299e-15	1.85941e-13	up	NW_018317511.1	26	894	.	--	--	--	--	--	--	--	--	--	--
gene-LOC110115632	0	0.14	0.05	23.09	4.25	37.02	0	3	1	545	96	766	8.52145	4.20464e-15	1.86989e-13	up	NW_018314473.1	90604	93428	-	LOC110115632	--	K13051 beta-aspartyl-peptidase (threonine type) [EC:3.4.19.5] | (RefSeq) probable isoaspartyl peptidase/L-asparaginase 2 (A)	ko00250: Alanine, aspartate and glutamate metabolism; ko00460: Cyanoamino acid metabolism	probable isoaspartyl peptidase/L-asparaginase 2 [Dendrobium catenatum]	RecName: Full=Probable isoaspartyl peptidase/L-asparaginase 2; EC=3.4.19.5; AltName: Full=L-asparagine amidohydrolase 2; Contains: RecName: Full=Isoaspartyl peptidase/L-asparaginase 2 subunit alpha; Contains: RecName: Full=Isoaspartyl peptidase/L-asparaginase 2 subunit beta; Flags: Precursor;	SubName: Full=probable isoaspartyl peptidase/L-asparaginase 2 {ECO:0000313|RefSeq:XP_010244253.1};	Asparaginase	GO:0004067,asparaginase activity; GO:0008798,beta-aspartyl-peptidase activity	PF01112.18:Asparaginase
gene-LOC110101342	16.16	9.82	17.44	2.24	2.39	2.66	629	390	694	99	101	103	-2.40219	4.26027e-15	1.89097e-13	down	NW_018256719.1	770498	776975	-	LOC110101342	--	K02178 checkpoint serine/threonine-protein kinase [EC:2.7.11.1] | (RefSeq) mitotic spindle checkpoint protein BUBR1 (A)	--	probable inactive serine/threonine-protein kinase bub1 [Dendrobium catenatum]	RecName: Full=Mitotic spindle checkpoint protein BUBR1; AltName: Full=BUB1-related protein 1;	SubName: Full=Checkpoint serine/threonine-protein kinase {ECO:0000313|EMBL:PKU65228.1};	Mitotic checkpoint serine/threonine protein kinase	GO:0010369,chromocenter; GO:0000778,condensed nuclear chromosome kinetochore; GO:0005737,cytoplasm; GO:0000776,kinetochore; GO:0005828,kinetochore microtubule; GO:0005815,microtubule organizing center; GO:0005876,spindle microtubule; GO:0004672,protein kinase activity; GO:0051754,meiotic sister chromatid cohesion, centromeric; GO:0007094,mitotic spindle assembly checkpoint	PF08311.12:Mad3/BUB1 homology region 1
novel.6661	0	0	0	6.42188	9.13932	13.0902	0	0	0	144	197	260	10.1906	4.37502e-15	1.93816e-13	up	NW_018298896.1	2	314	.	--	--	--	--	--	--	--	--	--	--
gene-LOC110098298	80.25	85.17	52.63	384.38	261.2	277.42	1963	2125	1316	10672	6946	6753	2.23788	4.39774e-15	1.94448e-13	up	NW_018270542.1	443348	447232	-	LOC110098298	--	K18857 alcohol dehydrogenase class-P [EC:1.1.1.1] | (RefSeq) alcohol dehydrogenase 3 (A)	ko00010: Glycolysis / Gluconeogenesis; ko00071: Fatty acid degradation; ko00350: Tyrosine metabolism; ko00592: alpha-Linolenic acid metabolism	alcohol dehydrogenase 3 [Dendrobium catenatum]	RecName: Full=Alcohol dehydrogenase 3; EC=1.1.1.1 {ECO:0000250|UniProtKB:P06525};	SubName: Full=Alcohol dehydrogenase 2 {ECO:0000313|EMBL:PKU70813.1};	Alcohol dehydrogenase, class III	GO:0005737,cytoplasm; GO:0004022,alcohol dehydrogenase (NAD) activity; GO:0008270,zinc ion binding	PF00107.26:Zinc-binding dehydrogenase
gene-LOC110099011	32.18	32.21	35.79	8.24	8.85	8.44	475	485	540	138	142	124	-1.81344	4.48942e-15	1.9812e-13	down	--	--	--	--	--	--	--	--
gene-LOC110112794	8.14	10.53	7.24	0.51	0.85	0.3	351	463	319	25	40	13	-3.79599	4.71799e-15	2.07808e-13	down	NW_018306553.1	141397	160263	+	LOC110112794	--	K17609 nucleoredoxin [EC:1.8.1.8] | (RefSeq) hypothetical protein (A)	--	U-box domain-containing protein 35-like isoform X1 [Dendrobium catenatum]	RecName: Full=U-box domain-containing protein 52; AltName: Full=Plant U-box protein 52; Includes: RecName: Full=E3 ubiquitin ligase; EC=2.3.2.27; AltName: Full=RING-type E3 ubiquitin transferase {ECO:0000305}; Includes: RecName: Full=Serine/threonine-protein kinase; EC=2.7.11.-;	SubName: Full=U-box domain-containing protein 35 {ECO:0000313|EMBL:PKU73996.1};	--	GO:0005524,ATP binding; GO:0004674,protein serine/threonine kinase activity; GO:0004842,ubiquitin-protein transferase activity	PF00069.25:Protein kinase domain
gene-LOC110114643	1.4	1.95	2.52	0	0.02	0.03	128	182	236	0	2	3	-6.68662	4.82935e-15	2.12307e-13	down	NW_018312316.1	16092	53994	-	LOC110114643	--	K08712 ATP-binding cassette, subfamily G (WHITE), member 2, SNQ2 | (RefSeq) ABC transporter, ATP-binding protein (A)	ko02010: ABC transporters	pleiotropic drug resistance protein 2-like isoform X1 [Dendrobium catenatum]	RecName: Full=Pleiotropic drug resistance protein 2; AltName: Full=NpPDR2;	SubName: Full=ABC transporter G family member 39 {ECO:0000313|EMBL:PKA67166.1};	Pleiotropic drug resistance proteins (PDR1-15), ABC superfamily	GO:0016021,integral component of membrane; GO:0005524,ATP binding; GO:0016887,ATPase activity	PF01061.24:ABC-2 type transporter
gene-LOC110103054	0.11	0.07	0.18	16.59	4.77	4.7	3	2	5	519	143	129	6.34746	4.9872e-15	2.18828e-13	up	NW_018283410.1	52491	54355	+	LOC110103054	--	K18207 protein O-mannose beta-1,4-N-acetylglucosaminyltransferase [EC:2.4.1.312] | (RefSeq) protein O-linked-mannose beta-1,4-N-acetylglucosaminyltransferase 2-like (A)	ko00515: Mannose type O-glycan biosynthesis	uncharacterized protein LOC110103054 [Dendrobium catenatum]	--	SubName: Full=Uncharacterized protein {ECO:0000313|EMBL:PKU61120.1};	Uncharacterized conserved protein	--	PF04577.14:Protein of unknown function (DUF563)
gene-LOC110113422	30.56	24.63	28.01	175.66	84.16	192.36	792	651	742	5167	2371	4961	2.60073	5.01628e-15	2.19684e-13	up	NW_018308815.1	331643	340526	+	LOC110113422	--	K01462 peptide deformylase [EC:3.5.1.88] | (RefSeq) peptide deformylase 1B, chloroplastic isoform X1 (A)	--	peptide deformylase 1B, chloroplastic isoform X2 [Dendrobium catenatum]	RecName: Full=Peptide deformylase 1B, chloroplastic; Short=OsPDF1B; Short=PDF 1B; EC=3.5.1.88; Flags: Precursor;	SubName: Full=Peptide deformylase 1B, chloroplastic {ECO:0000313|EMBL:PKU85507.1};	Peptide deformylase	GO:0009507,chloroplast; GO:0009570,chloroplast stroma; GO:0005739,mitochondrion; GO:0046872,metal ion binding; GO:0042586,peptide deformylase activity; GO:0043686,co-translational protein modification; GO:0031365,N-terminal protein amino acid modification; GO:0018206,peptidyl-methionine modification; GO:0006412,translation	PF01327.21:Polypeptide deformylase
novel.4324	1.79487	1.11246	1.30058	0	0	0.028417	252	160	188	0	0	4	-7.1143	5.16278e-15	2.2567e-13	down	NW_018283430.1	916747	918970	.	--	--	K19525 vacuolar protein sorting-associated protein 13A/C | (RefSeq) uncharacterized protein LOC110098611 (A)	--	uncharacterized protein LOC110097830 [Dendrobium catenatum]	RecName: Full=RNA-directed DNA polymerase homolog; EC=2.7.7.48; AltName: Full=Reverse transcriptase homolog;	SubName: Full=Putative mitochondrial protein {ECO:0000313|EMBL:PKU77049.1};	FOG: Transposon-encoded proteins with TYA, reverse transcriptase, integrase domains in various combinations	GO:0005739,mitochondrion; GO:0003968,RNA-directed 5'-3' RNA polymerase activity; GO:0003964,RNA-directed DNA polymerase activity	PF00078.27:Reverse transcriptase (RNA-dependent DNA polymerase)
novel.9921	0	0.072173	0	10.0715	32.0808	8.86671	0	2	0	306	941	240	9.60862	5.23375e-15	2.28339e-13	up	NW_018321102.1	173448	173873	.	--	--	K14945 protein quaking | (RefSeq) KH domain-containing protein At5g56140-like isoform X1 (A)	--	putative mediator of RNA polymerase II transcription subunit 36b [Dendrobium catenatum]	RecName: Full=KH domain-containing protein At4g26480; AltName: Full=Quaking-like protein 1;	SubName: Full=Putative mediator of RNA polymerase II transcription subunit 36b {ECO:0000313|EMBL:PKU75982.1};	RNA-binding protein Sam68 and related KH domain proteins	GO:0005634,nucleus; GO:0003723,RNA binding	--
gene-LOC110111102	0.83	0.24	0.66	9.09	52.87	13.23	37	11	30	462	2575	590	5.66528	5.25457e-15	2.28812e-13	up	NW_018260092.1	286	24929	+	LOC110111102	--	K15078 structure-specific endonuclease subunit SLX1 [EC:3.6.1.-] | (RefSeq) putative disease resistance protein RGA1 (A)	--	putative disease resistance protein RGA3 [Dendrobium catenatum]	RecName: Full=Putative disease resistance protein RGA4; AltName: Full=RGA4-blb;	SubName: Full=Disease resistance protein RGA2 {ECO:0000313|EMBL:PKU79429.1};	Apoptotic ATPase	GO:0043531,ADP binding; GO:0005524,ATP binding; GO:0006952,defense response	PF00931.22:NB-ARC domain
gene-LOC110114325	0	0	0	45.08	16.06	38.41	0	0	0	340	116	254	10.4	5.27256e-15	2.29162e-13	up	NW_018310964.1	398475	399486	-	LOC110114325	--	--	--	--	--	--	--	--	--
novel.1779	0	0	0	3.7933	1.89781	3.01471	0	0	0	266	129	188	10.116	5.48785e-15	2.38069e-13	up	NW_018267234.1	162206	184013	+	--	--	K12874 intron-binding protein aquarius | (RefSeq) LOW QUALITY PROTEIN: intron-binding protein aquarius-like (A)	ko03040: Spliceosome	Putative ribonuclease H protein [Dendrobium catenatum]	RecName: Full=Vacuolar protein sorting-associated protein 35B; AltName: Full=Vesicle protein sorting 35B;	SubName: Full=Ribonuclease H protein {ECO:0000313|EMBL:PKU77540.1};	FOG: Reverse transcriptase	GO:0005829,cytosol; GO:0005794,Golgi apparatus; GO:0005770,late endosome; GO:0031902,late endosome membrane; GO:0030904,retromer complex; GO:0030906,retromer, cargo-selective complex; GO:0008565,protein transporter activity; GO:0006886,intracellular protein transport; GO:0042147,retrograde transport, endosome to Golgi	PF00078.27:Reverse transcriptase (RNA-dependent DNA polymerase)
gene-LOC110092352	3	4.01	4.42	16.92	23.83	24.6	63	86	95	404	545	515	2.66653	5.62367e-15	2.43502e-13	up	NW_018318922.1	102312	107093	+	LOC110092352	--	K14493 gibberellin receptor GID1 [EC:3.-.-.-] | (RefSeq) gibberellin receptor GID1B-like (A)	ko04075: Plant hormone signal transduction	probable carboxylesterase 18 [Dendrobium catenatum]	RecName: Full=Probable carboxylesterase 18; AltName: Full=AtCXE18; EC=3.1.1.1;	SubName: Full=Putative carboxylesterase 18 {ECO:0000313|EMBL:PKU82183.1};	Arylacetamide deacetylase	GO:0052689,carboxylic ester hydrolase activity; GO:0009056,catabolic process; GO:0009860,pollen tube growth	PF07859.13:alpha/beta hydrolase fold
gene-LOC110114783	71.84	49.89	59.71	144.12	125.53	124.74	2713	1922	2305	6178	5154	4688	1.29283	5.66864e-15	2.44988e-13	up	NW_018312352.1	234109	236945	-	LOC110114783	--	K03063 26S proteasome regulatory subunit T3 | (RefSeq) 26S protease regulatory subunit 6B homolog (A)	ko03050: Proteasome	BTB/POZ domain-containing protein At1g67900 [Dendrobium catenatum]	RecName: Full=BTB/POZ domain-containing protein At1g67900;	SubName: Full=BTB/POZ domain-containing protein {ECO:0000313|EMBL:PKU81650.1};	--	GO:0016567,protein ubiquitination	PF03000.14:NPH3 family
gene-LOC110112583	4.03	1.22	3.58	0	0	0	375	116	341	0	0	0	-10.4453	5.71358e-15	2.46466e-13	down	NW_018306256.1	780212	797908	-	LOC110112583	--	K00924 kinase [EC:2.7.1.-] | (RefSeq) hypothetical protein (A)	--	LRR receptor-like serine/threonine-protein kinase RPK2 [Dendrobium catenatum]	RecName: Full=LRR receptor-like serine/threonine-protein kinase RPK2; EC=2.7.11.1; AltName: Full=Protein TOADSTOOL 2; AltName: Full=Receptor-like protein kinase 2; Flags: Precursor;	SubName: Full=LRR receptor-like serine/threonine-protein kinase RPK2 {ECO:0000313|EMBL:PKU81139.1};	--	GO:0016021,integral component of membrane; GO:0005886,plasma membrane; GO:0005524,ATP binding; GO:0004674,protein serine/threonine kinase activity; GO:0048653,anther development; GO:0048508,embryonic meristem development; GO:0009808,lignin metabolic process; GO:0009942,longitudinal axis specification; GO:0010073,meristem maintenance; GO:0009846,pollen germination; GO:0010152,pollen maturation; GO…	PF00069.25:Protein kinase domain
novel.1047	0	0	0	81.8438	13.9524	8.87875	0	0	0	1436	237	139	11.6964	5.73408e-15	2.46887e-13	up	NW_018262012.1	1	246	.	--	--	K13993 HSP20 family protein | (RefSeq) small heat shock protein, chloroplastic-like (A)	ko04141: Protein processing in endoplasmic reticulum	Small heat shock protein, chloroplastic [Dendrobium catenatum]	RecName: Full=26.7 kDa heat shock protein, chloroplastic; Short=OsHsp26.7; Flags: Precursor;	SubName: Full=Small heat shock protein, chloroplastic {ECO:0000313|EMBL:PKU83149.1};	Molecular chaperone (small heat-shock protein Hsp26/Hsp42)	GO:0009507,chloroplast; GO:0009408,response to heat	PF00011.21:Hsp20/alpha crystallin family
gene-LOC110106072	8.88	15.74	8.09	0.09	0.22	0.51	260	470	242	3	7	15	-5.19275	5.95394e-15	2.55875e-13	down	NW_018290416.1	226209	238733	-	LOC110106072	--	K02293 15-cis-phytoene desaturase [EC:1.3.5.5] | (RefSeq) PDS1; phytoene desaturase (A)	ko00906: Carotenoid biosynthesis	phytoene dehydrogenase, chloroplastic/chromoplastic-like isoform X1 [Dendrobium catenatum]	RecName: Full=Zeta-carotene desaturase, chloroplastic/chromoplastic; EC=1.3.5.6; AltName: Full=9,9'-di-cis-zeta-carotene desaturase; AltName: Full=Carotene 7,8-desaturase; Flags: Precursor;	SubName: Full=15-cis-phytoene desaturase, chloroplastic/chromoplastic {ECO:0000313|EMBL:PKU65677.1};	Amine oxidase	GO:0009507,chloroplast; GO:0009509,chromoplast; GO:0052887,7,9,9'-tricis-neurosporene:quinone oxidoreductase activity; GO:0052886,9,9'-dicis-carotene:quinone oxidoreductase activity; GO:0016719,carotene 7,8-desaturase activity; GO:0052889,9,9'-di-cis-zeta-carotene desaturation to 7,9,7',9'-tetra-cis-lycopene; GO:0016117,carotenoid biosynthetic process	PF01593.24:Flavin containing amine oxidoreductase
gene-LOC110092548	27.5	25.75	27.83	3.39	3.87	6.38	935	893	967	131	143	216	-2.41497	6.01551e-15	2.58038e-13	down	NW_018262457.1	490670	515384	-	LOC110092548	--	K12486 stromal membrane-associated protein | (RefSeq) probable ADP-ribosylation factor GTPase-activating protein AGD11 isoform X1 (A)	ko04144: Endocytosis	probable ADP-ribosylation factor GTPase-activating protein AGD11 isoform X2 [Dendrobium catenatum]	RecName: Full=Probable ADP-ribosylation factor GTPase-activating protein AGD11; Short=ARF GAP AGD11; AltName: Full=Protein ARF-GAP DOMAIN 11; Short=AtAGD11;	SubName: Full=Putative ADP-ribosylation factor GTPase-activating protein AGD11 {ECO:0000313|EMBL:PKU76403.1};	Predicted Ca2+-dependent phospholipid-binding protein	GO:0005096,GTPase activator activity; GO:0046872,metal ion binding	PF01412.18:Putative GTPase activating protein for Arf
gene-LOC110116485	0.7	0.22	0.36	7.19	4.75	6.97	19	6	10	221	140	188	4.07429	7.35883e-15	3.15073e-13	up	NW_018317430.1	3343	5099	-	LOC110116485	--	K20359 PRA1 family protein 1 | (RefSeq) hypothetical protein (A)	--	probable inactive receptor kinase At4g23740 [Dendrobium catenatum]	RecName: Full=Probable inactive receptor kinase At4g23740; Flags: Precursor;	SubName: Full=Putative inactive receptor kinase {ECO:0000313|EMBL:PKU82339.1};	--	GO:0016021,integral component of membrane; GO:0005886,plasma membrane; GO:0005524,ATP binding; GO:0004672,protein kinase activity	PF13855.6:Leucine rich repeat
gene-LOC110097077	65.27	34.13	68.25	7.94	4.83	8.71	1528	815	1633	211	123	203	-2.79123	7.39365e-15	3.15975e-13	down	NW_018269041.1	20464	22063	-	LOC110097077	--	K09338 homeobox-leucine zipper protein | (RefSeq) homeobox-leucine zipper protein HOX20-like isoform X1 (A)	--	homeobox-leucine zipper protein HOX20-like isoform X1 [Dendrobium catenatum]	RecName: Full=Homeobox-leucine zipper protein HOX4; AltName: Full=HD-ZIP protein HOX4; AltName: Full=Homeodomain transcription factor HOX4; AltName: Full=OsHox4;	SubName: Full=Homeobox-leucine zipper protein HOX20 {ECO:0000313|EMBL:PKU67711.1};	Transcription factor HEX, contains HOX and HALZ domains	GO:0005634,nucleus; GO:0003700,DNA-binding transcription factor activity; GO:0043565,sequence-specific DNA binding; GO:0006351,transcription, DNA-templated	PF00046.29:Homeodomain
novel.3387	0	0	0	7.04337	3.2152	2.53414	0	0	0	413	182	132	10.4124	7.58011e-15	3.23343e-13	up	NW_018277148.1	117164	117984	-	--	--	--	--	--	--	--	--	--	--
gene-LOC110105097	12.17	11.62	9.67	27.15	27.15	28.32	421	410	342	1066	1021	975	1.4659	7.68547e-15	3.2723e-13	up	NW_018287747.1	24023	53098	-	LOC110105097	--	K06126 ubiquinone biosynthesis monooxygenase Coq6 [EC:1.14.13.-] | (RefSeq) ubiquinone biosynthesis monooxygenase COQ6, mitochondrial isoform X1 (A)	ko00130: Ubiquinone and other terpenoid-quinone biosynthesis	ubiquinone biosynthesis monooxygenase COQ6, mitochondrial isoform X2 [Dendrobium catenatum]	--	SubName: Full=Ubiquinone biosynthesis monooxygenase Coq6 {ECO:0000313|EMBL:PKU68129.1};	Monooxygenase involved in coenzyme Q (ubiquinone) biosynthesis	--	PF01494.19:FAD binding domain
gene-LOC110109131	0.33	0.8	0.13	11.53	9.4	20.27	10	25	4	401	313	618	5.16002	7.80277e-15	3.31611e-13	up	NW_018298069.1	148222	150213	-	LOC110109131	--	K20623 typhasterol/6-deoxotyphasterol 2alpha-hydroxylase | (RefSeq) flavonoid 3'-monooxygenase-like (A)	ko00905: Brassinosteroid biosynthesis	flavonoid 3'-monooxygenase-like [Dendrobium catenatum]	RecName: Full=Cytochrome P450 71A1; EC=1.14.-.-; AltName: Full=ARP-2; AltName: Full=CYPLXXIA1;	SubName: Full=Flavonoid 3'-monooxygenase {ECO:0000313|EMBL:PKU65624.1};	Cytochrome P450 CYP2 subfamily	GO:0005789,endoplasmic reticulum membrane; GO:0016021,integral component of membrane; GO:0031090,organelle membrane; GO:0020037,heme binding; GO:0005506,iron ion binding; GO:0004497,monooxygenase activity; GO:0016705,oxidoreductase activity, acting on paired donors, with incorporation or reduction of molecular oxygen; GO:0009835,fruit ripening	PF00067.22:Cytochrome P450
novel.6989	0	0	0	1.31582	1.23573	0.852503	0	0	0	211	192	122	9.96492	7.86019e-15	3.33435e-13	up	NW_018301047.1	521	2767	.	--	--	--	--	--	--	--	--	--	--
novel.7340	2.82971	2.26545	1.37008	12.5038	24.5386	34.9545	93	76	47	462	875	1146	3.63914	8.31989e-15	3.52285e-13	up	NW_018303578.1	807137	807654	.	--	--	K01414 oligopeptidase A [EC:3.4.24.70] | (RefSeq) LOW QUALITY PROTEIN: organellar oligopeptidase A, chloroplastic/mitochondrial-like (A)	--	--	RecName: Full=Organellar oligopeptidase A, chloroplastic/mitochondrial; EC=3.4.24.70; AltName: Full=Thimet metalloendopeptidase 1; AltName: Full=Zincin-like metalloproteases family protein 1; Flags: Precursor;	--	--	GO:0009507,chloroplast; GO:0009570,chloroplast stroma; GO:0005829,cytosol; GO:0005759,mitochondrial matrix; GO:0046872,metal ion binding; GO:0004222,metalloendopeptidase activity; GO:0006465,signal peptide processing	--
novel.4191	0.144355	0.211519	0	9.90057	5.76087	5.67979	4	7	0	310	175	158	5.9195	8.61227e-15	3.63995e-13	up	NW_018282712.1	355	793	.	--	--	K02469 DNA gyrase subunit A [EC:5.99.1.3] | (RefSeq) DNA gyrase subunit A, chloroplastic/mitochondrial-like (A)	--	hypothetical protein MA16_Dca003781 [Dendrobium catenatum]	--	SubName: Full=Uncharacterized protein {ECO:0000313|EMBL:PKU74578.1};	FOG: Transposon-encoded proteins with TYA, reverse transcriptase, integrase domains in various combinations	--	--
novel.2046	1.56291	1.46179	1.81205	10.4478	6.3217	7.78891	73	70	87	546	319	362	2.48494	8.64974e-15	3.64908e-13	up	NW_018269022.1	115085	123699	+	--	--	K14766 nucleolar protein 14 | (RefSeq) mitotic apparatus protein p62-like (A)	--	uncharacterized protein LOC110116078, partial [Dendrobium catenatum]	RecName: Full=Putative ribonuclease H protein At1g65750; EC=3.1.26.4;	SubName: Full=Ribonuclease H protein {ECO:0000313|EMBL:PKU77540.1};	FOG: Reverse transcriptase	GO:0046872,metal ion binding; GO:0003676,nucleic acid binding; GO:0004523,RNA-DNA hybrid ribonuclease activity	PF00078.27:Reverse transcriptase (RNA-dependent DNA polymerase)
gene-LOC110099657	1.55	1.93	2.01	23.06	9	16.99	56	71	74	944	353	610	3.30301	8.87266e-15	3.73627e-13	up	NW_018274711.1	33850	36080	-	LOC110099657	--	K14494 DELLA protein | (RefSeq) hypothetical protein (A)	ko04075: Plant hormone signal transduction	protein SHORT-ROOT 1-like [Dendrobium catenatum]	RecName: Full=Protein SHORT-ROOT 2; AltName: Full=OsSHR2;	SubName: Full=Protein SHORT-ROOT 1 {ECO:0000313|EMBL:PKU87754.1};	--	GO:0005634,nucleus; GO:0003700,DNA-binding transcription factor activity; GO:0043565,sequence-specific DNA binding; GO:0008356,asymmetric cell division; GO:0055072,iron ion homeostasis; GO:0048366,leaf development; GO:0045930,negative regulation of mitotic cell cycle; GO:0009956,radial pattern formation; GO:0006355,regulation of transcription, DNA-templated; GO:0006351,transcription, DNA-templated	PF03514.14:GRAS domain family
gene-LOC110108398	0.38	0.11	0.15	6.27	3.26	3.72	17	5	7	319	159	166	4.56381	9.05502e-15	3.80609e-13	up	--	--	--	--	--	--	--	--
gene-LOC110112778	71.89	53.98	62.29	21.7	20.18	23.47	1068	818	946	366	326	347	-1.35723	9.61965e-15	4.03604e-13	down	NW_018306553.1	64743	77917	-	LOC110112778	--	K11341 YEATS domain-containing protein 4 | (RefSeq) transcription initiation factor TFIID subunit 14b-like isoform X1 (A)	--	transcription initiation factor TFIID subunit 14b-like isoform X1 [Dendrobium catenatum]	RecName: Full=Transcription initiation factor TFIID subunit 14b {ECO:0000303|PubMed:15527982}; AltName: Full=GAS 41-like protein {ECO:0000303|PubMed:10913114}; AltName: Full=Protein AF-9 homolog a {ECO:0000303|PubMed:23017898}; AltName: Full=TBP-associated factor 14b {ECO:0000303|PubMed:15527982}; Short=AtTAF14b {ECO:0000303|PubMed:15527982};	SubName: Full=LOW QUALITY PROTEIN: transcription initiation factor TFIID subunit 14b-like {ECO:0000313|RefSeq:XP_008804007.1};	Transcription initiation factor IIF, auxiliary subunit	GO:0005737,cytoplasm; GO:0035267,NuA4 histone acetyltransferase complex; GO:0005634,nucleus; GO:0030154,cell differentiation; GO:0006281,DNA repair; GO:0009908,flower development; GO:0043981,histone H4-K5 acetylation; GO:0009909,regulation of flower development; GO:0090239,regulation of histone H4 acetylation; GO:2000028,regulation of photoperiodism, flowering; GO:0048510,regulation of timing of …	PF03366.16:YEATS family
gene-LOC110099528	4.1	4.85	5.44	35.1	19.64	25.2	87	105	118	845	453	532	2.62183	1.00433e-14	4.20611e-13	up	NW_018274656.1	88444	92197	+	LOC110099528	--	K09753 cinnamoyl-CoA reductase [EC:1.2.1.44] | (RefSeq) cinnamoyl-CoA reductase 1-like (A)	ko00940: Phenylpropanoid biosynthesis	cinnamoyl-CoA reductase-like SNL6 isoform X1 [Dendrobium catenatum]	RecName: Full=Cinnamoyl-CoA reductase-like SNL6 {ECO:0000305}; EC=1.2.-.- {ECO:0000305}; AltName: Full=Protein SUPPRESSOR OF NH1-MEDIATED LESION 6 {ECO:0000303|PubMed:20862311};	SubName: Full=Tetraketide alpha-pyrone reductase 1 {ECO:0000313|EMBL:PKU62178.1};	Flavonol reductase/cinnamoyl-CoA reductase	GO:0003854,3-beta-hydroxy-delta5-steroid dehydrogenase activity; GO:0042742,defense response to bacterium; GO:0009809,lignin biosynthetic process; GO:0006694,steroid biosynthetic process	PF13460.6:NAD(P)H-binding
gene-LOC110098834	43.96	12.77	39.98	2.5	2.57	1.56	2186	648	2032	141	139	77	-3.66756	1.00925e-14	4.21904e-13	down	NW_018272449.1	8165	13000	-	LOC110098834	--	K01051 pectinesterase [EC:3.1.1.11] | (RefSeq) probable pectinesterase/pectinesterase inhibitor 58 (A)	ko00040: Pentose and glucuronate interconversions	trihelix transcription factor GTL1-like [Dendrobium catenatum]	RecName: Full=Trihelix transcription factor GT-2; AltName: Full=Trihelix DNA-binding protein GT-2;	SubName: Full=Trihelix transcription factor GT-2 {ECO:0000313|EMBL:PKU77634.1};	Transcription factor GT-2 and related proteins, contains trihelix DNA-binding/SANT domain	GO:0005634,nucleus; GO:0003677,DNA binding; GO:0003700,DNA-binding transcription factor activity; GO:0006351,transcription, DNA-templated	PF13837.6:Myb/SANT-like DNA-binding domain
gene-LOC110109585	0.72	1.26	0.82	6.57	5.6	4.96	80	142	93	824	672	545	2.74849	1.02426e-14	4.27402e-13	up	NW_018298205.1	526923	557383	+	LOC110109585	--	--	--	early endosome antigen 1 [Dendrobium catenatum]	--	SubName: Full=Uncharacterized protein {ECO:0000313|EMBL:PKU76522.1};	--	--	PF10358.9:N-terminal C2 in EEIG1 and EHBP1 proteins
novel.2954	0	0	0	7.22852	5.80976	9.52116	0	0	0	172	133	201	9.92917	1.04239e-14	4.34179e-13	up	NW_018274633.1	68576	68907	.	--	--	K20623 typhasterol/6-deoxotyphasterol 2alpha-hydroxylase | (RefSeq) flavonoid 3'-monooxygenase-like (A)	ko00905: Brassinosteroid biosynthesis	flavonoid 3'-monooxygenase-like [Dendrobium catenatum]	RecName: Full=Cytochrome P450 98A3; EC=1.14.-.-; AltName: Full=Protein REDUCED EPIDERMAL FLUORESCENCE 8; AltName: Full=p-coumaroylshikimate/quinate 3'-hydrolxylase; Short=C3'H;	SubName: Full=Flavonoid 3'-monooxygenase {ECO:0000313|EMBL:PKU65624.1};	Cytochrome P450 CYP2 subfamily	GO:0005783,endoplasmic reticulum; GO:0016021,integral component of membrane; GO:0043231,intracellular membrane-bounded organelle; GO:0005739,mitochondrion; GO:0005886,plasma membrane; GO:0020037,heme binding; GO:0042802,identical protein binding; GO:0005506,iron ion binding; GO:0004497,monooxygenase activity; GO:0016709,oxidoreductase activity, acting on paired donors, with incorporation or reduc…	PF00067.22:Cytochrome P450
gene-LOC110106984	38.41	26.93	32.88	90.89	100.13	82.01	344	246	301	924	975	731	1.64945	1.08023e-14	4.49125e-13	up	NW_018292822.1	1175012	1196941	-	LOC110106984	--	K02153 V-type H+-transporting ATPase subunit e | (RefSeq) V-type proton ATPase subunit e1-like (A)	ko00190: Oxidative phosphorylation; ko04145: Phagosome	V-type proton ATPase subunit e1-like [Dendrobium catenatum]	RecName: Full=V-type proton ATPase subunit e1; Short=V-ATPase subunit e1; AltName: Full=Vacuolar H(+)-ATPase subunit e isoform 1; AltName: Full=Vacuolar proton pump subunit e1;	SubName: Full=ATPase, V0 complex, subunit E {ECO:0000313|EMBL:KMZ75594.1};	Vacuolar H+-ATPase V0 sector, subunit M9.7 (M9.2)	GO:0005794,Golgi apparatus; GO:0016021,integral component of membrane; GO:0016020,membrane; GO:0033179,proton-transporting V-type ATPase, V0 domain; GO:0005773,vacuole; GO:0046961,proton-transporting ATPase activity, rotational mechanism; GO:0015991,ATP hydrolysis coupled proton transport	PF05493.13:ATP synthase subunit H
gene-LOC110095606	32.41	28.93	24.31	87.95	85.98	132.7	536	488	411	1651	1546	2184	2.00105	1.08519e-14	4.50373e-13	up	NW_018264904.1	8235	49191	-	LOC110095606	--	--	--	phosducin-like protein 3 [Dendrobium catenatum]	--	SubName: Full=Uncharacterized protein {ECO:0000313|EMBL:PKU86901.1};	Conserved phosducin-like protein	--	PF02114.16:Phosducin
novel.8265	0	0	0	0.628185	2.33805	3.23561	0	0	0	100	359	457	10.8174	1.14015e-14	4.72332e-13	up	NW_018310695.1	232549	234779	.	--	--	K12598 ATP-dependent RNA helicase DOB1 [EC:3.6.4.13] | (RefSeq) DExH-box ATP-dependent RNA helicase DExH10-like (A)	ko03018: RNA degradation	Putative ribonuclease H protein [Dendrobium catenatum]	RecName: Full=Putative ribonuclease H protein At1g65750; EC=3.1.26.4;	SubName: Full=Ribonuclease H protein {ECO:0000313|EMBL:PKU65301.1};	FOG: Reverse transcriptase	GO:0046872,metal ion binding; GO:0003676,nucleic acid binding; GO:0004523,RNA-DNA hybrid ribonuclease activity	PF13966.6:zinc-binding in reverse transcriptase
gene-LOC110092940	11.45	12.14	10.45	35.68	37.9	30.01	296	320	276	1047	1065	772	1.76599	1.1902e-14	4.92178e-13	up	NW_018320983.1	458852	536210	+	LOC110092940	--	K11339 mortality factor 4-like protein 1 | (RefSeq) protein MRG1 isoform X1 (A)	--	protein MRG1 isoform X1 [Dendrobium catenatum]	RecName: Full=Protein MRG1 {ECO:0000303|PubMed:25211338}; AltName: Full=MRG family protein 1 {ECO:0000303|PubMed:25211338}; AltName: Full=Morf Related Gene 1 {ECO:0000303|PubMed:25211338};	SubName: Full=protein MRG1-like {ECO:0000313|RefSeq:XP_008799564.1};	Dosage compensation regulatory complex/histone acetyltransferase complex, subunit MSL-3/MRG15/EAF3, and related CHROMO domain-containing proteins	GO:0000123,histone acetyltransferase complex; GO:0006338,chromatin remodeling; GO:0016573,histone acetylation; GO:0006355,regulation of transcription, DNA-templated; GO:0006351,transcription, DNA-templated	PF05712.13:MRG
novel.830	12.2321	12.209	7.12882	0	0	0.213993	343	350	205	0	0	6	-7.11062	1.20775e-14	4.98539e-13	down	NW_018260095.1	51802	52244	.	--	--	--	--	hypothetical protein MA16_Dca025022 [Dendrobium catenatum]	--	SubName: Full=Uncharacterized protein {ECO:0000313|EMBL:PKU72367.1};	--	--	--
gene-LOC110094402	19.59	16.82	19.86	38.05	42.35	39.58	830	727	860	1830	1951	1669	1.25783	1.24775e-14	5.14128e-13	up	NW_018324141.1	553619	582399	+	LOC110094402	--	K14007 protein transport protein SEC24 | (RefSeq) protein transport protein Sec24-like At3g07100 (A)	ko04141: Protein processing in endoplasmic reticulum	protein transport protein SEC23 [Dendrobium catenatum]	RecName: Full=Protein transport protein Sec24-like At3g07100;	SubName: Full=Protein transport protein Sec24-like {ECO:0000313|EMBL:PKU60093.1};	Vesicle coat complex COPII, subunit SEC24/subunit SFB2	GO:0030127,COPII vesicle coat; GO:0005789,endoplasmic reticulum membrane; GO:0033116,endoplasmic reticulum-Golgi intermediate compartment membrane; GO:0000139,Golgi membrane; GO:0008270,zinc ion binding; GO:0007029,endoplasmic reticulum organization; GO:0080119,ER body organization; GO:0006888,ER to Golgi vesicle-mediated transport; GO:0007030,Golgi organization; GO:0006886,intracellular protein …	PF04811.15:Sec23/Sec24 trunk domain
gene-LOC110104408	7.7	6.98	7.43	15.23	15.1	15.49	443	410	437	995	945	887	1.21402	1.25139e-14	5.14704e-13	up	NW_018285656.1	501628	540572	-	LOC110104408	--	K21866 ion channel POLLUX/CASTOR | (RefSeq) ion channel DMI1 isoform X1 (A)	--	ion channel DMI1 isoform X1 [Dendrobium catenatum]	RecName: Full=Probable ion channel POLLUX; Short=OsPOLLUX; AltName: Full=Probable ion channel DMI1;	SubName: Full=CASTOR/POLLUX/SYM8 ion channel {ECO:0000313|EMBL:OVA01524.1};	--	GO:0016021,integral component of membrane; GO:0031965,nuclear membrane; GO:0006811,ion transport	PF06241.12:Castor and Pollux, part of voltage-gated ion channel
gene-LOC110114111	17.13	8.1	13.59	59	119.67	90.58	201	97	163	786	1527	1058	2.9853	1.31999e-14	5.41951e-13	up	NW_018310761.1	250211	293541	-	LOC110114111	--	K00276 primary-amine oxidase [EC:1.4.3.21] | (RefSeq) copper methylamine oxidase (A)	ko00260: Glycine, serine and threonine metabolism; ko00350: Tyrosine metabolism; ko00360: Phenylalanine metabolism; ko00410: beta-Alanine metabolism; ko00950: Isoquinoline alkaloid biosynthesis; ko00960: Tropane, piperidine and pyridine alkaloid biosynthesis	uncharacterized protein LOC110114111, partial [Dendrobium catenatum]	RecName: Full=Primary amine oxidase; EC=1.4.3.21 {ECO:0000250|UniProtKB:P46883}; AltName: Full=Amine oxidase [copper-containing]; Flags: Precursor;	RecName: Full=Amine oxidase {ECO:0000256|RuleBase:RU000672}; EC=1.4.3.- {ECO:0000256|RuleBase:RU000672}; Flags: Fragment;	Copper amine oxidase	GO:0052595,aliphatic-amine oxidase activity; GO:0052594,aminoacetone:oxygen oxidoreductase(deaminating) activity; GO:0005507,copper ion binding; GO:0052596,phenethylamine:oxygen oxidoreductase (deaminating) activity; GO:0008131,primary amine oxidase activity; GO:0048038,quinone binding; GO:0052593,tryptamine:oxygen oxidoreductase (deaminating) activity; GO:0009738,abscisic acid-activated signalin…	PF01179.20:Copper amine oxidase, enzyme domain
novel.7661	0.416662	0.374063	0.508612	6.89831	3.40571	3.43351	24	22	30	447	213	198	3.5549	1.33526e-14	5.47241e-13	up	NW_018306163.1	1926	2833	.	--	--	--	--	--	--	--	--	--	--
gene-LOC110111975	69.84	372.25	75.86	1.66	2.67	4.52	481	2615	534	13	20	31	-5.78074	1.38157e-14	5.65213e-13	down	NW_018304566.1	18	443	+	LOC110111975	--	K01426 amidase [EC:3.5.1.4] | (RefSeq) LOW QUALITY PROTEIN: putative amidase C869.01 (A)	ko00330: Arginine and proline metabolism; ko00360: Phenylalanine metabolism; ko00380: Tryptophan metabolism	putative amidase C869.01, partial [Dendrobium catenatum]	RecName: Full=Probable amidase At4g34880 {ECO:0000305}; EC=3.5.1.4 {ECO:0000250|UniProtKB:Q9FR37};	SubName: Full=Glutamyl-tRNA(Gln) amidotransferase subunit A, chloroplastic/mitochondrial {ECO:0000313|EMBL:PKA56519.1}; EC=6.3.5.6 {ECO:0000313|EMBL:PKA56519.1}; EC=6.3.5.7 {ECO:0000313|EMBL:PKA56519.1};	Amidases	GO:0004040,amidase activity	PF01425.21:Amidase
gene-LOC110094536	0	0	0	4.96	3.73	5.34	0	0	0	178	128	168	9.8283	1.39759e-14	5.70755e-13	up	NW_018325680.1	52119	60741	-	LOC110094536	--	K19041 E3 ubiquitin-protein ligase RNF38/44 [EC:2.3.2.27] | (RefSeq) E3 ubiquitin-protein ligase MBR2 isoform X2 (A)	--	probable E3 ubiquitin-protein ligase RHG1A isoform X1 [Dendrobium catenatum]	RecName: Full=Probable E3 ubiquitin-protein ligase HIP1; EC=2.3.2.27; AltName: Full=HAL3-interacting protein 1; Short=OsHIP1; AltName: Full=RING-H2 finger HIP1; AltName: Full=RING-type E3 ubiquitin transferase HIP1 {ECO:0000305};	SubName: Full=E3 ubiquitin ligase BIG BROTHER {ECO:0000313|EMBL:PKU71048.1};	FOG: Predicted E3 ubiquitin ligase	GO:0046872,metal ion binding; GO:0061630,ubiquitin protein ligase activity; GO:0043161,proteasome-mediated ubiquitin-dependent protein catabolic process; GO:0040008,regulation of growth	PF13639.6:Ring finger domain
novel.6483	84.9716	97.1133	98.64	241.349	249.813	220.449	4238	4958	5051	13598	13579	11023	1.49455	1.41229e-14	5.75732e-13	up	NW_018298098.1	151629	152418	.	--	--	--	--	hypothetical protein MA16_Dca000226 [Dendrobium catenatum]	--	SubName: Full=Uncharacterized protein {ECO:0000313|EMBL:PKU78882.1};	--	--	--
gene-LOC110111609	0.49	1.81	0.54	20.47	17.73	17.77	15	57	17	716	594	545	4.41468	1.4487e-14	5.89531e-13	up	NW_018303529.1	750198	761508	+	LOC110111609	--	--	--	probable folate-biopterin transporter 9, chloroplastic [Dendrobium catenatum]	RecName: Full=Probable folate-biopterin transporter 9, chloroplastic; Flags: Precursor;	SubName: Full=Putative folate-biopterin transporter 9, chloroplastic {ECO:0000313|EMBL:PKU66826.1};	--	GO:0031969,chloroplast membrane; GO:0016021,integral component of membrane	PF03092.16:BT1 family
gene-LOC110115736	49.9	41.32	46.24	12.88	12.99	17.69	4098	3461	3882	1201	1160	1446	-1.49426	1.52168e-14	6.18135e-13	down	NW_018314498.1	537658	556841	+	LOC110115736	--	--	--	myosin-6-like [Dendrobium catenatum]	--	SubName: Full=Uncharacterized protein {ECO:0000313|EMBL:PKU67289.1};	--	--	PF10358.9:N-terminal C2 in EEIG1 and EHBP1 proteins
gene-LOC110116273	91.31	98.82	75.43	19.92	15.34	24.42	2108	2327	1780	522	385	561	-2.00196	1.59828e-14	6.48108e-13	down	NW_018316027.1	63491	67546	-	LOC110116273	--	K08235 xyloglucan:xyloglucosyl transferase [EC:2.4.1.207] | (RefSeq) probable xyloglucan endotransglucosylase/hydrolase protein 30 (A)	--	probable xyloglucan endotransglucosylase/hydrolase protein 30 [Dendrobium catenatum]	RecName: Full=Probable xyloglucan endotransglucosylase/hydrolase protein 30; Short=At-XTH30; Short=XTH-30; EC=2.4.1.207; Flags: Precursor;	SubName: Full=Putative xyloglucan endotransglucosylase/hydrolase protein 30 {ECO:0000313|EMBL:PKU79684.1};	--	GO:0048046,apoplast; GO:0005618,cell wall; GO:0004553,hydrolase activity, hydrolyzing O-glycosyl compounds; GO:0016762,xyloglucan:xyloglucosyl transferase activity; GO:0042546,cell wall biogenesis; GO:0071555,cell wall organization; GO:0010411,xyloglucan metabolic process	PF00722.21:Glycosyl hydrolases family 16
gene-LOC110107413	1.46	0.69	0.63	8.25	13.24	16.29	25	12	11	160	246	277	3.95144	1.61881e-14	6.55278e-13	up	NW_018293767.1	892340	897609	-	LOC110107413	--	--	--	uncharacterized protein LOC110107413 [Dendrobium catenatum]	RecName: Full=Transcription factor bHLH69; AltName: Full=Basic helix-loop-helix protein 69; Short=AtbHLH69; Short=bHLH 69; AltName: Full=Transcription factor EN 94; AltName: Full=bHLH transcription factor bHLH069;	SubName: Full=Transcription factor bHLH82 {ECO:0000313|EMBL:PKU74486.1};	--	GO:0005634,nucleus; GO:0001046,core promoter sequence-specific DNA binding; GO:0003700,DNA-binding transcription factor activity; GO:0046983,protein dimerization activity; GO:0001228,DNA-binding transcription activator activity, RNA polymerase II-specific; GO:0055046,microgametogenesis; GO:0048235,pollen sperm cell differentiation; GO:0006355,regulation of transcription, DNA-templated; GO:0080147…	PF00010.26:Helix-loop-helix DNA-binding domain
novel.6506	15.8325	10.0145	8.6926	1.57402	0.958031	0.892227	425	276	240	48	29	24	-3.13841	1.70769e-14	6.90039e-13	down	NW_018298116.1	483515	483939	.	--	--	--	--	--	--	--	--	--	--
novel.7888	0	0	0	5.32903	3.8869	4.28254	0	0	0	191	135	137	9.78665	1.7182e-14	6.93067e-13	up	NW_018307981.1	70	571	.	--	--	--	--	uncharacterized protein LOC110029182 [Phalaenopsis equestris]	--	SubName: Full=Uncharacterized protein {ECO:0000313|EMBL:EEE87115.1};	--	--	--
novel.4021	0.149638	0.10963	0	3.49801	3.62582	5.16091	9	7	0	212	212	277	5.5556	1.72125e-14	6.93082e-13	up	NW_018281242.1	264380	265226	.	--	--	K04485 DNA repair protein RadA/Sms | (RefSeq) uncharacterized protein LOC7475108 (A)	--	hypothetical protein MA16_Dca026200 [Dendrobium catenatum]	--	SubName: Full=Uncharacterized protein {ECO:0000313|EMBL:PKU59205.1};	FOG: Transposon-encoded proteins with TYA, reverse transcriptase, integrase domains in various combinations	--	PF03732.17:Retrotransposon gag protein
gene-LOC110092380	1.36	2.19	0.48	237.45	61.91	20.28	22	36	8	4353	1087	326	6.4465	1.80179e-14	7.24245e-13	up	NW_018318924.1	277288	281519	-	LOC110092380	--	K17499 protein phosphatase 1G [EC:3.1.3.16] | (RefSeq) uncharacterized protein LOC105913857 (A)	--	BI1-like protein [Dendrobium catenatum]	RecName: Full=Protein LIFEGUARD 4 {ECO:0000303|PubMed:23888068}; Short=AtLFG4 {ECO:0000303|PubMed:23888068};	SubName: Full=BI1-like protein {ECO:0000313|EMBL:PKU79374.1};	N-methyl-D-aspartate receptor glutamate-binding subunit	GO:0016021,integral component of membrane	PF01027.20:Inhibitor of apoptosis-promoting Bax1
novel.6195	119.109	49.9767	83.7002	3.07386	4.96918	9.82902	3865	1660	2789	113	176	320	-3.63225	1.88366e-14	7.5583e-13	down	NW_018296322.1	589733	594684	+	--	--	K13217 pre-mRNA-processing factor 39 | (RefSeq) uncharacterized protein LOC114183870 isoform X1 (A)	--	Retrovirus-related Pol polyprotein from transposon TNT 1-94 [Dendrobium catenatum]	RecName: Full=Retrovirus-related Pol polyprotein from transposon RE2; AltName: Full=Retro element 2 {ECO:0000303|PubMed:10689195}; Short=AtRE2 {ECO:0000303|PubMed:10689195}; Includes: RecName: Full=Protease RE2; EC=3.4.23.-; Includes: RecName: Full=Reverse transcriptase RE2; EC=2.7.7.49; Includes: RecName: Full=Endonuclease RE2;	SubName: Full=Retrovirus-related Pol polyprotein from transposon TNT 1-94 {ECO:0000313|EMBL:PKU78410.1};	FOG: Transposon-encoded proteins with TYA, reverse transcriptase, integrase domains in various combinations	GO:0004190,aspartic-type endopeptidase activity; GO:0004519,endonuclease activity; GO:0046872,metal ion binding; GO:0003676,nucleic acid binding; GO:0003964,RNA-directed DNA polymerase activity; GO:0015074,DNA integration; GO:0006310,DNA recombination	PF07727.14:Reverse transcriptase (RNA-dependent DNA polymerase)
gene-LOC110114132	15.24	12.13	10.29	0.78	1.11	1.72	329	267	227	19	26	37	-3.22287	1.91363e-14	7.66518e-13	down	NW_018310791.1	1606	3122	-	LOC110114132	--	K12835 ATP-dependent RNA helicase DDX42 [EC:3.6.4.13] | (RefSeq) DEAD-box ATP-dependent RNA helicase 24 isoform X1 (A)	ko03040: Spliceosome	probable WRKY transcription factor 48 [Dendrobium catenatum]	RecName: Full=Probable WRKY transcription factor 48; AltName: Full=WRKY DNA-binding protein 48;	SubName: Full=Putative WRKY transcription factor 23 {ECO:0000313|EMBL:PKU60252.1};	--	GO:0005634,nucleus; GO:0003677,DNA binding; GO:0003700,DNA-binding transcription factor activity; GO:0043565,sequence-specific DNA binding; GO:0042742,defense response to bacterium; GO:0045893,positive regulation of transcription, DNA-templated; GO:0009617,response to bacterium; GO:0010200,response to chitin; GO:0006351,transcription, DNA-templated	PF03106.15:WRKY DNA -binding domain
novel.9963	1.66625	3.41761	2.23657	0	0	0	142	298	196	0	0	0	-10.1148	2.00591e-14	8.02085e-13	down	NW_018321182.1	177520	178867	.	--	--	--	--	--	--	--	--	--	--
novel.5701	0	0	0	10.3413	5.45076	6.01992	0	0	0	263	134	136	9.97809	2.03507e-14	8.12331e-13	up	NW_018292860.1	309096	368998	-	--	--	K12349 neutral ceramidase [EC:3.5.1.23] | (RefSeq) neutral ceramidase-like (A)	ko00600: Sphingolipid metabolism	RNA-directed DNA polymerase [Dendrobium catenatum]	RecName: Full=Uncharacterized protein ORF91;	SubName: Full=RNA-directed DNA polymerase {ECO:0000313|EMBL:PKU71252.1};	FOG: Transposon-encoded proteins with TYA, reverse transcriptase, integrase domains in various combinations	GO:0009507,chloroplast	PF00078.27:Reverse transcriptase (RNA-dependent DNA polymerase)
gene-LOC110098960	8.87	8.33	14.51	93.47	50.02	99.98	70	67	117	837	429	785	3.0915	2.13906e-14	8.52362e-13	up	NW_018272625.1	589867	590354	+	LOC110098960	--	--	--	uncharacterized protein LOC110098960 [Dendrobium catenatum]	--	SubName: Full=Uncharacterized protein {ECO:0000313|EMBL:PKU81754.1};	--	--	PF12609.8:Wound-induced protein
gene-LOC110107492	21.76	18.63	19.83	6.83	6.5	6.1	631	551	588	225	205	176	-1.46551	2.24494e-14	8.93006e-13	down	NW_018294046.1	334020	349436	+	LOC110107492	--	--	--	uncharacterized protein LOC110107492 [Dendrobium catenatum]	--	SubName: Full=Uncharacterized protein {ECO:0000313|EMBL:PKU70552.1};	Uncharacterized conserved protein	--	PF04438.16:HIT zinc finger
novel.2414	7539.76	4170.81	4843.56	850.02	363.791	288.202	239858	135828	158227	30553	12615	9194	-3.28535	2.30531e-14	9.15434e-13	down	NW_018270385.1	243918	245567	-	--	--	--	--	--	--	--	--	--	--
gene-LOC110094649	32.13	23.04	31.64	7.34	7.9	8.46	748	547	753	194	200	196	-1.70313	2.32261e-14	9.20716e-13	down	NW_018326923.1	115782	150033	+	LOC110094649	--	K05290 phosphatidylinositol glycan, class K [EC:2.6.-.-] | (RefSeq) putative GPI-anchor transamidase (A)	ko00563: Glycosylphosphatidylinositol (GPI)-anchor biosynthesis	putative GPI-anchor transamidase [Dendrobium catenatum]	RecName: Full=Vacuolar-processing enzyme alpha-isozyme; EC=3.4.22.34 {ECO:0000250|UniProtKB:Q84LM2}; AltName: Full=Alpha-VPE; AltName: Full=Asparaginyl endopeptidase alpha-VPE {ECO:0000305}; Flags: Precursor;	SubName: Full=Vacuolar-processing enzyme alpha-isozyme {ECO:0000313|EMBL:PKU88119.1};	Gpi-anchor transamidase	GO:0000326,protein storage vacuole; GO:0004197,cysteine-type endopeptidase activity; GO:0051603,proteolysis involved in cellular protein catabolic process; GO:0006624,vacuolar protein processing	PF01650.18:Peptidase C13 family
gene-LOC110097357	10.01	8.06	9.78	2.36	2.62	2.36	464	381	463	124	132	109	-1.75556	2.32889e-14	9.21615e-13	down	NW_018269407.1	622969	639089	+	LOC110097357	--	K11420 euchromatic histone-lysine N-methyltransferase [EC:2.1.1.43] | (RefSeq) histone-lysine N-methyltransferase, H3 lysine-9 specific SUVH1 (A)	ko00310: Lysine degradation	probable inactive histone-lysine N-methyltransferase SUVR2 [Dendrobium catenatum]	RecName: Full=Histone-lysine N-methyltransferase SUVR4; EC=2.1.1.43; AltName: Full=Protein SET DOMAIN GROUP 31; AltName: Full=Suppressor of variegation 3-9-related protein 4; Short=Su(var)3-9-related protein 4;	SubName: Full=Histone-lysine N-methyltransferase SUVR4 {ECO:0000313|EMBL:PKU67136.1};	Histone H3 (Lys9) methyltransferase SUV39H1/Clr4, required for transcriptional silencing	GO:0005694,chromosome; GO:0005730,nucleolus; GO:0009506,plasmodesma; GO:0018024,histone-lysine N-methyltransferase activity; GO:0008270,zinc ion binding; GO:0034968,histone lysine methylation	PF10440.9:Ubiquitin-binding WIYLD domain
novel.7234	4.33017	2.31392	2.62054	0	0	0	249	136	155	0	0	0	-9.8317	2.35294e-14	9.29534e-13	down	NW_018303446.1	109688	110595	.	--	--	K17604 zinc finger SWIM domain-containing protein 3 | (RAP-DB) Os01g0852650; FAR1 DNA binding domain domain containing protein. (A)	--	protein FAR1-RELATED SEQUENCE 5-like [Dendrobium catenatum]	RecName: Full=Protein FAR1-RELATED SEQUENCE 5;	SubName: Full=Protein FAR1-RELATED SEQUENCE 5 {ECO:0000313|EMBL:PKU65247.1};	--	GO:0005634,nucleus; GO:0008270,zinc ion binding; GO:0006355,regulation of transcription, DNA-templated	PF03101.15:FAR1 DNA-binding domain
gene-LOC110102973	208.22	214.47	204.26	655.16	766.14	506.26	4366	4587	4378	15593	17465	10564	1.78238	2.46475e-14	9.72034e-13	up	NW_018283356.1	493669	515228	-	LOC110102973	--	K06630 14-3-3 protein epsilon | (RefSeq) 14-3-3-like protein GF14 kappa (A)	--	14-3-3-like protein GF14 kappa [Dendrobium catenatum]	RecName: Full=14-3-3-like protein GF14 kappa; AltName: Full=General regulatory factor 8;	SubName: Full=14-3-3-like protein GF14 kappa {ECO:0000313|EMBL:PKU65976.1};	Multifunctional chaperone (14-3-3 family)	GO:0005737,cytoplasm; GO:0005634,nucleus; GO:0019904,protein domain specific binding; GO:0019222,regulation of metabolic process; GO:0050826,response to freezing	PF00244.20:14-3-3 protein
novel.7376	0	0	0	2.45046	1.3341	2.93059	0	0	0	207	109	220	10.0081	2.47227e-14	9.73329e-13	up	NW_018303643.1	188	1369	-	--	--	--	--	hypothetical protein MA16_Dca010326 [Dendrobium catenatum]	--	SubName: Full=Uncharacterized protein {ECO:0000313|EMBL:PKU84042.1};	--	--	--
novel.5685	15.8195	14.1728	3.09107	0	0.053732	0.11682	541	496	109	0	2	5	-7.23627	2.55889e-14	1.00571e-12	down	NW_018292850.1	148922	149462	+	--	--	--	--	--	--	--	--	--	--
gene-LOC110096204	140.53	149.79	149.08	56.4	54.26	57.69	5341	5807	5792	2433	2242	2182	-1.22853	2.63834e-14	1.03516e-12	down	NW_018267255.1	87330	110126	-	LOC110096204	--	K00232 acyl-CoA oxidase [EC:1.3.3.6] | (RefSeq) peroxisomal acyl-coenzyme A oxidase 1-like (A)	ko00071: Fatty acid degradation; ko00410: beta-Alanine metabolism; ko00592: alpha-Linolenic acid metabolism; ko00640: Propanoate metabolism; ko01040: Biosynthesis of unsaturated fatty acids; ko01200: Carbon metabolism; ko01212: Fatty acid metabolism; ko04146: Peroxisome	peroxisomal acyl-coenzyme A oxidase 1-like [Dendrobium catenatum]	RecName: Full=Peroxisomal acyl-coenzyme A oxidase 1; Short=AOX 1; EC=1.3.3.6; AltName: Full=Long-chain acyl-CoA oxidase; Short=AtCX1;	SubName: Full=Peroxisomal acyl-coenzyme A oxidase 1 {ECO:0000313|EMBL:PKA50232.1}; EC=1.3.3.6 {ECO:0000313|EMBL:PKA50232.1};	Acyl-CoA oxidase	GO:0005777,peroxisome; GO:0009506,plasmodesma; GO:0003995,acyl-CoA dehydrogenase activity; GO:0003997,acyl-CoA oxidase activity; GO:0071949,FAD binding; GO:0050660,flavin adenine dinucleotide binding; GO:0006635,fatty acid beta-oxidation; GO:0033539,fatty acid beta-oxidation using acyl-CoA dehydrogenase; GO:0009695,jasmonic acid biosynthetic process; GO:0001676,long-chain fatty acid metabolic pro…	PF01756.19:Acyl-CoA oxidase
novel.1748	0	0	0	2.66617	1.15897	1.8006	0	0	0	272	114	163	10.0233	2.67506e-14	1.04778e-12	up	NW_018267214.1	335446	336874	.	--	--	K04125 gibberellin 2-oxidase [EC:1.14.11.13] | (RefSeq) gibberellin 2-beta-dioxygenase 7 (A)	ko00904: Diterpenoid biosynthesis	uncharacterized protein LOC110105899 [Dendrobium catenatum]	RecName: Full=RNA-directed DNA polymerase homolog; EC=2.7.7.48; AltName: Full=Reverse transcriptase homolog;	SubName: Full=Putative mitochondrial protein {ECO:0000313|EMBL:PKU77049.1};	FOG: Transposon-encoded proteins with TYA, reverse transcriptase, integrase domains in various combinations	GO:0005739,mitochondrion; GO:0003968,RNA-directed 5'-3' RNA polymerase activity; GO:0003964,RNA-directed DNA polymerase activity	PF08284.11:Retroviral aspartyl protease
gene-LOC110107163	0.05	0	0.14	4.66	8.3	12.62	1	0	3	112	191	266	7.26763	2.69685e-14	1.05452e-12	up	NW_018292880.1	29555	31394	-	LOC110107163	--	K11982 E3 ubiquitin-protein ligase RNF115/126 [EC:2.3.2.27] | (RefSeq) E3 ubiquitin-protein ligase CIP8-like (A)	--	uncharacterized protein LOC110107163 [Dendrobium catenatum]	--	SubName: Full=Uncharacterized protein {ECO:0000313|EMBL:PKU69708.1};	FOG: Predicted E3 ubiquitin ligase	--	PF14369.6:zinc-ribbon
novel.9282	21.3948	2.93103	20.9132	0	0.103266	0.112255	761	107	764	0	5	5	-7.19747	2.71534e-14	1.05995e-12	down	NW_018317441.1	414895	415457	.	--	--	--	--	protein MARD1-like [Dendrobium catenatum]	RecName: Full=Protein MARD1 {ECO:0000303|PubMed:15159630}; AltName: Full=Mediator of ABA-regulated dormancy1 {ECO:0000303|PubMed:15159630}; AltName: Full=Senescence-associated protein SAG102 {ECO:0000303|PubMed:11402199};	SubName: Full=Uncharacterized protein {ECO:0000313|EMBL:PKU72666.1};	--	GO:0010494,cytoplasmic stress granule; GO:0000932,P-body; GO:0046872,metal ion binding; GO:0009737,response to abscisic acid; GO:0010162,seed dormancy process	--
novel.879	0	0	0	5.50881	2.25756	5.43109	0	0	0	255	101	224	10.1145	2.9007e-14	1.13039e-12	up	NW_018260160.1	67776	69171	-	--	--	--	--	hypothetical protein MA16_Dca027612 [Dendrobium catenatum]	--	SubName: Full=Uncharacterized protein {ECO:0000313|EMBL:PKU62778.1};	--	--	--
novel.10455	1.68612	3.11406	2.22013	0	0	0	137	258	185	0	0	0	-9.97809	3.03718e-14	1.18157e-12	down	NW_018325480.1	10854	12135	.	--	--	--	--	--	--	--	--	--	--
gene-LOC110110082	10.23	5.47	10.11	41.72	41.89	31.04	299	163	302	1384	1331	903	2.33265	3.13278e-14	1.2167e-12	up	NW_018300796.1	7418	54780	-	LOC110110082	--	K17710 pentatricopeptide repeat domain-containing protein 1 | (RefSeq) pentatricopeptide repeat-containing protein At2g18940, chloroplastic (A)	--	pentatricopeptide repeat-containing protein At1g10910, chloroplastic-like, partial [Dendrobium catenatum]	RecName: Full=Pentatricopeptide repeat-containing protein At1g10910, chloroplastic; Flags: Precursor;	SubName: Full=Uncharacterized protein {ECO:0000313|EnsemblPlants:GSMUA_Achr3P25960_001};	FOG: PPR repeat	GO:0009507,chloroplast; GO:0043231,intracellular membrane-bounded organelle; GO:0004519,endonuclease activity; GO:0003723,RNA binding; GO:0009451,RNA modification	PF13041.6:PPR repeat family
gene-LOC110100102	35.15	17.45	18.76	0.3	0	0	308	156	168	3	0	0	-7.6314	3.21259e-14	1.2456e-12	down	NW_018275081.1	2148	2689	-	LOC110100102	--	--	--	peroxiredoxin-2B-like [Dendrobium catenatum]	RecName: Full=Peroxiredoxin-2C; EC=1.11.1.15; AltName: Full=Peroxiredoxin IIC; AltName: Full=Thioredoxin peroxidase 2C;	SubName: Full=Peroxiredoxin-2C {ECO:0000313|EMBL:PKU61016.1};	Alkyl hydroperoxide reductase/peroxiredoxin	GO:0005737,cytoplasm; GO:0004601,peroxidase activity; GO:0051920,peroxiredoxin activity; GO:0045454,cell redox homeostasis	--
gene-LOC110106121	19.13	26.89	32.25	3.91	3.82	4.5	470	674	810	109	102	110	-2.53504	3.31902e-14	1.28469e-12	down	NW_018290426.1	225073	226592	+	LOC110106121	--	K15285 solute carrier family 35, member E3 | (RefSeq) UDP-galactose transporter 1 (A)	--	probable sugar phosphate/phosphate translocator At3g11320 [Dendrobium catenatum]	RecName: Full=Probable sugar phosphate/phosphate translocator At1g12500;	SubName: Full=Putative sugar phosphate/phosphate translocator {ECO:0000313|EMBL:PKU74259.1};	Glucose-6-phosphate/phosphate and phosphoenolpyruvate/phosphate antiporter	GO:0016021,integral component of membrane; GO:0008643,carbohydrate transport	PF03151.16:Triose-phosphate Transporter family
novel.6299	0	0	0	2.60785	4.8065	7.2646	0	0	0	112	199	277	10.167	3.3542e-14	1.29613e-12	up	NW_018296569.1	76194	76794	.	--	--	--	--	hypothetical protein MA16_Dca020194 [Dendrobium catenatum]	--	SubName: Full=Uncharacterized protein {ECO:0000313|EMBL:PKU74984.1};	--	--	--
novel.4746	5.41932	5.79406	4.45677	0	0	0	165	181	139	0	0	0	-9.70166	3.48336e-14	1.34378e-12	down	NW_018285874.1	8216	8696	.	--	--	K19199 protein-histidine N-methyltransferase [EC:2.1.1.85] | (RefSeq) uncharacterized protein LOC108998805 (A)	--	hypothetical protein MA16_Dca013787 [Dendrobium catenatum]	--	SubName: Full=Uncharacterized protein {ECO:0000313|EMBL:PKU67757.1};	FOG: Transposon-encoded proteins with TYA, reverse transcriptase, integrase domains in various combinations	--	PF17917.1:RNase H-like domain found in reverse transcriptase
gene-LOC110103021	21.73	19.2	20.09	38.05	38.58	44.03	870	784	822	1729	1679	1754	1.14638	3.62098e-14	1.39453e-12	up	NW_018256749.1	5209	8336	-	LOC110103021	--	K17506 protein phosphatase 1L [EC:3.1.3.16] | (RefSeq) probable protein phosphatase 2C 59 isoform X1 (A)	--	protein phosphatase 2C and cyclic nucleotide-binding/kinase domain-containing protein [Dendrobium catenatum]	RecName: Full=Protein phosphatase 2C and cyclic nucleotide-binding/kinase domain-containing protein; Includes: RecName: Full=Probable protein phosphatase 2C 19; Short=AtPP2C19; EC=3.1.3.16; Includes: RecName: Full=Probable inactive cyclic nucleotide-dependent protein kinase At2g20050;	SubName: Full=Protein phosphatase 2C and cyclic nucleotide-binding/kinase domain-containing protein {ECO:0000313|EMBL:PKU63642.1};	Serine/threonine protein phosphatase	GO:0005886,plasma membrane; GO:0005524,ATP binding; GO:0046872,metal ion binding; GO:0004721,phosphoprotein phosphatase activity; GO:0004674,protein serine/threonine kinase activity	PF00481.21:Protein phosphatase 2C
gene-LOC110112839	59.14	37.81	43.87	7.62	3.08	5.96	848	553	643	124	48	85	-2.90926	3.71144e-14	1.42698e-12	down	NW_018306746.1	783516	791333	+	LOC110112839	--	K03094 S-phase kinase-associated protein 1 | (RefSeq) SKP1-like protein 1B isoform X1 (A)	ko04120: Ubiquitin mediated proteolysis; ko04141: Protein processing in endoplasmic reticulum	SKP1-like protein 1B isoform X1 [Dendrobium catenatum]	RecName: Full=SKP1-like protein 1B; AltName: Full=SKP1-like 2; AltName: Full=UFO-binding protein 2;	SubName: Full=SKP1-like protein 1B {ECO:0000313|EMBL:PKU62658.1};	SCF ubiquitin ligase, Skp1 component	GO:0005634,nucleus; GO:0009734,auxin-activated signaling pathway; GO:0007059,chromosome segregation; GO:0009793,embryo development ending in seed dormancy; GO:0009873,ethylene-activated signaling pathway; GO:0016567,protein ubiquitination; GO:0006511,ubiquitin-dependent protein catabolic process; GO:0016032,viral process	PF01466.19:Skp1 family, dimerisation domain
gene-LOC110113744	2.12	0.48	0.8	20.56	25.97	22.8	13	3	5	143	173	139	4.55144	3.76891e-14	1.44666e-12	up	NW_018310023.1	1	537	+	LOC110113744	--	--	--	--	--	--	--	--	--
gene-LOC110100344	9.43	14.69	14.31	0	0	0	129	205	200	0	0	0	-9.85252	3.82915e-14	1.46733e-12	down	NW_018277028.1	364629	365474	+	LOC110100344	--	K13161 heterogeneous nuclear ribonucleoprotein R | (RefSeq) nucleolin (A)	--	uncharacterized protein LOC110100344 [Dendrobium catenatum]	--	SubName: Full=Uncharacterized protein {ECO:0000313|EMBL:PKU87165.1};	--	--	PF11250.8:Fantastic Four meristem regulator
[truncated: 7,392 more rows]
