# Supplementary material for: Integrated metabolomic and transcriptomic analyses of Dendrobium chrysotoxum and D. thyrsiflorum reveal the biosynthetic pathway from gigantol to erianin
Source: Front Plant Sci. 2024 Sep 26;15:1436560. doi: 10.3389/fpls.2024.1436560 (PMC11464314; doi:10.3389/fpls.2024.1436560)
Supplement: Supplementary file 5 [file Table4.xls]

## Sheet: Sheet1
Table S4 Accession numbers of amino acid sequences used for phylogenetic reconstruction.
Sequences	Sources	Accession No.
AsCYP81E1	Apostasia shenzhenica	PKA64719.1
PeCYP81E1	Phalaenopsis equestris	XP_020591253.1
PeCYP76C2	Phalaenopsis equestris	XP_020600018.1
EgCYP93A1	Elaeis guineensis	XP_010934173.1
AoCYP93A1	Asparagus officinalis	XP_020261709.1
PhCYP75A1	Phalaenopsis hybrid cultivar	AAZ79451.1
PeCYP75A1	Phalaenopsis equestris	XP_020583545.1
AcCYP84A1	Ananas comosus	OAY73051.1
EgCYP84A1	Elaeis guineensis	XP_010919383.1
AoCYP707A4	Asparagus officinalis	XP_020268316.1
DcCYP707A4	Dioscorea cayenensis subsp. rotundata	XP_039124276.1
CnCYP94A1	Cocos nucifera	KAG1330984.1
EgCYP94A1	Elaeis guineensis	XP_010907146.1
PeFLS	Phalaenopsis equestris	XP_020573284.1
NnFLS	Nelumbo nucifera	XP_010272845.1
EgF6'H1	Elaeis guineensis	XP_010935837.1
PdF6'H1	Phoenix dactylifera	XP_038971130.1
CaCAOMT	Capsicum annuum	NP_001311774.1
PdCAOMT	Prunus dulcis	NP_001385261.1
JcCAOMT	Jatropha curcas	NP_001295701.1
AsTOMT	Apostasia shenzhenica	PKA62421.1
AcNOMT	Ananas comosus	XP_020084054.1
CnROMT	Cocos nucifera	KAG1354106.1
VvROMT	Vitis vinifera	NP_001267963.1
AtCCoAOMT	Arabidopsis thaliana	AAL07162.1
VvCCoAOMT	Vitis vinifera	NP_001268047.1
CsCCoAOMT	Citrus sinensis	XP_006487045.1
