# Supplementary material for: Integrated metabolomic and transcriptomic analyses of Dendrobium chrysotoxum and D. thyrsiflorum reveal the biosynthetic pathway from gigantol to erianin
Source: Front Plant Sci. 2024 Sep 26;15:1436560. doi: 10.3389/fpls.2024.1436560 (PMC11464314; doi:10.3389/fpls.2024.1436560)
Supplement: Supplementary file 6 [file Table5.xls]

## Sheet: Sheet1
Table S5. Intermolecular interactions between substrates (compound 4, gigantol and compound 5) and key enzymes with binding energy less than -6.0 kcal/mol.
Ligand	Enzymes	Residues with hydrogen bonds	Residues with other interactions
Compound 4	LOC110095638	TRP50, HIS35	VAL244, VAL243, VAL245, ARG37
Gigantol	LOC110108303	SER51, LYS66	GLY61, ALA62, ALA75, VAL64, ASN68
	LOC110106749	VAL121, VAL128, GLY123, MET125	ALA160, ASP120, ALA101, MET100
	LOC110108293	SER221, ALA195	MET227, TRP225, ASN211, VAL192, LYS208
	LOC110108304	GLY135, SER154	LYS165, GYL161, VAL153, VAL130
Compound 5	LOC110108303	SER121	ASP126, LYS118, VAL166, VAL193, TYR191, LYS167, HIS113
	LOC110092466	ASN182, LYS158,	MET53, GLU157, TYR164, ILE104, ALA166, GLY79
	LOC110106749	VAL161, VAL180	ASP181, HIS164, VAL162, ASP183, MET100
	LOC110101682	THR139, GYL136	ARG119, TRP173, MET118
Note: Affinity represents binding free energy between gigantol and OMTs/hydroxylases; Affinity value less than 0 indicates intermolecular binding can occur spontaneously; The lower the affinity value, the more stable the intermolecular interaction; Other interactions contain Pi-Pi T-shaped interaction, Pi-Alkyl interaction, Pi-Anion interaction, Pi-Donor interaction, Pi-Sigma interaction, Pi-Sulf…
